# Supplementary material for: A brassinosteroid transcriptional regulatory network participates in regulating fiber elongation in cotton
Source: Plant Physiol. 2022 Dec 21;191(3):1985–2000. doi: 10.1093/plphys/kiac590 (PMC10022633; doi:10.1093/plphys/kiac590)
Supplement: kiac590_Supplementary_Data [file kiac590_supplementary_data.zip]

Archive with 2 entries (2 files):
- Supplemental  Data.pdf
- Supplemental  Tables.xlsx
