# Supplementary material for: A brassinosteroid transcriptional regulatory network participates in regulating fiber elongation in cotton
Source: Plant Physiol. 2022 Dec 21;191(3):1985–2000. doi: 10.1093/plphys/kiac590 (PMC10022633; doi:10.1093/plphys/kiac590)
Supplement: kiac590_Supplementary_Data [file kiac590_supplementary_data.zip › Supplemental Tables.xlsx]

## Sheet: Table S1
Table S1 Primers used in this study.
	F	R
2300-GhBES1-OE	cgggggactcttgaggatccATGACGTCAGATGGGGC	tcgacagatccccgggtaccGAAAGCTCGATGTTGA
Pbi121-GhBES1-RNAi	AACCTTCTTGGAGGGAGAG	TCGGAGGTGGCTTACATC
qPCR-GhBES1-OE	GCACCTTCTACATCTCAAGTGC	GAGCTCTCACTACTTGTCATCGTC
qPCR-GhBES1-RNAi	AGAAATCCTAAGCCCATTCCC	ATCTGGCCATCAGGCTGTTAAC
qPCR-GhPP2CA	TTGATCTCGATCTCGTTCGCCC	ATCTCGTCGTCGTCCACAAACG
qPCR-GhMEFG2	GATTCCCGAGATCCGCAATCCC	CGTTAGAGTGGTCTTGCCCGAG
qPCR-GhHMG1	TGGACAAGCACTTGATCGGTCG	ATTCTCTGCAAAGCCTCACGCC
qPCR-GhACS2	GCCTGGAAAAATCCGGCATTCG	AGCTTCAAACGTGTCGGAGCTTA
qPCR-GhCYP90D1	TGATGCAAAGGCTTTCGTACCGT	GCATGTCCCGAGTGATCTGACC
qPCR-GhBRL1	AAAGCTGACCTTCGGCCATCTG	GCAACTACGCAGCCATCTCTCA
qPCR-GhCPD	CCTCGATTGTGCCCAGGATACG	ATACCGTTTTTGCGTTCGCGTC
qPCR-GhRVE5	CGGTTCGCCGTATTTGGAGGAT	TTGTGCATGGCTACGGATCTGG
qPCR-GhCYP84A1	TCATGGATGTGATGTTCGGCGG	ATCGGATTCTTCCACACGGCTG
qPCR-GhNCED1	TGCATGACACCACCAGATTCCA	TAATGGCACGGCGAGTCGATTT
pRE435-GhMEFG2	TGATTTTTAAGACA	TGTAACGGAATGCAGC
pRE435-GhHMG1	ACATTTGAGAATACC	TGATGGCGGTGGTG
pRE435-GhCYP84A1	ACATTTCAAACATA	GGCTTGTTTTAGAGACA
pRE435-GhPP2CA	CTACGTGTTCAA	TTGGTTACTATAAA
pRE435-GhACS2	AAGTCCAAGCAACATTT	TTGATGCCACCAAATATG
pRE435-GhRVE5	CAAATGAAATCGCCA	AAGCTTAAGGCTTCGGTT
pRE435-GhNCED1	TTCAGCACAAACAGA	AAGGCTAAGCCAATTACTAG

## Sheet: Table S2
Table S2 Identification of BES1 target gene by DAPseq
chr	start	end	peakid	score	signalValue	summit	value = -log10(Global_IDR_value)	BES1_1_chr_start	BES1_1_chr_end	BES1_1_signalValue	BES1_1_summit	BES1_2_chr_start	BES1_2_chr_end	BES1_2_signalValue	BES1_2_summit	peakid	Annotation	Distance to TSS	Nearest PromoterID	Nearest Gene	Discription
A09	67994607	67995144	A09-67994607-67995144	1000	436.116	266	5	67994642	67995108	197.003	231	67994607	67995144	239.113	266	A09-67994607-67995144	promoter-TSS (Gh_A09G1478.1)	-433	Gh_A09G1478.1	Gh_A09G1478	;
D13	15654158	15654702	D13-15654158-15654702	1000	365.745	259	5	15654158	15654666	152.483	260	15654159	15654702	213.262	257	D13-15654158-15654702	promoter-TSS (Gh_D13G0850.1)	-723	Gh_D13G0850.1	Gh_D13G0850	Name=ERLIN2;description=Erlin-2
D06	11828882	11829436	D06-11828882-11829436	1000	342.139	258	5	11828891	11829396	152.078	249	11828882	11829436	190.061	259	D06-11828882-11829436	promoter-TSS (Gh_D06G0684.1)	-743	Gh_D06G0684.1	Gh_D06G0684	Name=PFK3;description=ATP-dependent 6-phosphofructokinase 3
A05	12100531	12101127	A05-12100531-12101127	1000	331.462	287	5	12100576	12101127	146.285	244	12100531	12101057	185.177	285	A05-12100531-12101127	promoter-TSS (Gh_A05G1202.1)	-906	Gh_A05G1202.1	Gh_A05G1202	Name=ASR3;description=Trihelix transcription factor ASR3
A12	65333446	65334031	A12-65333446-65334031	1000	318.076	304	5	65333446	65334031	139.735	305	65333478	65334012	178.341	272	A12-65333446-65334031	promoter-TSS (Gh_A12G1171.1)	-992	Gh_A12G1171.1	Gh_A12G1171	Name=ERS1;description=Probable ethylene response sensor 1
D06	31454760	31455288	D06-31454760-31455288	1000	305.609	248	5	31454768	31455288	143.32	241	31454760	31455276	162.289	248	D06-31454760-31455288	promoter-TSS (Gh_D06G1218.1)	-294	Gh_D06G1218.1	Gh_D06G1218	Name=PAB5;description=Polyadenylate-binding protein 5
scaffold2445_A10	36740	37282	scaffold2445_A10-36740-37282	1000	299.892	301	5	36740	37242	131.434	301	36766	37282	168.458	275	scaffold2445_A10-36740-37282	promoter-TSS (Gh_A10G2199.1)	-149	Gh_A10G2199.1	Gh_A10G2199	Name=At5g15730;description=Probable leucine-rich repeat receptor-like serine/threonine-protein kinase At5g15730
D11	9483722	9484263	D11-9483722-9484263	1000	292.972	260	5	9483729	9484263	120.502	254	9483722	9484257	172.47	260	D11-9483722-9484263	promoter-TSS (Gh_D11G1056.1)	-453	Gh_D11G1056.1	Gh_D11G1056	;
D04	706349	706884	D04-706349-706884	1000	287.56	265	5	706349	706884	131.992	266	706356	706857	155.567	258	D04-706349-706884	promoter-TSS (Gh_D04G0044.1)	-137	Gh_D04G0044.1	Gh_D04G0044	Name=ypi1;description=Type 1 phosphatases regulator ypi1
A09	74772432	74772848	A09-74772432-74772848	1000	285.461	192	5	74772432	74772847	130.917	192	74772432	74772848	154.543	192	A09-74772432-74772848	promoter-TSS (Gh_A09G2174.1)	60	Gh_A09G2174.1	Gh_A09G2174	Name=rpoA;description=DNA-directed RNA polymerase subunit alpha
A09	57303855	57304551	A09-57303855-57304551	1000	281.206	459	5	57303855	57304551	127.56	459	57304052	57304519	153.647	262	A09-57303855-57304551	promoter-TSS (Gh_A09G0892.1)	-637	Gh_A09G0892.1	Gh_A09G0892	Name=INVE;description=Alkaline/neutral invertase E, chloroplastic
D03	3614864	3615408	D03-3614864-3615408	1000	278.514	265	5	3614888	3615408	133.912	240	3614864	3615371	144.602	267	D03-3614864-3615408	promoter-TSS (Gh_D03G0316.1)	-139	Gh_D03G0316.1	Gh_D03G0316	;
D05	31233133	31233679	D05-31233133-31233679	1000	261.256	288	5	31233133	31233578	112.813	287	31233176	31233679	148.443	246	D05-31233133-31233679	promoter-TSS (Gh_D05G2803.1)	-137	Gh_D05G2803.1	Gh_D05G2803	Name=ypi1;description=Type 1 phosphatases regulator ypi1
D08	54375736	54376230	D08-54375736-54376230	1000	259.026	247	5	54375758	54376230	118.185	225	54375736	54376215	140.841	247	D08-54375736-54376230	promoter-TSS (Gh_D08G1786.1)	-156	Gh_D08G1786.1	Gh_D08G1786	Name=cdc7;description=Probable serine/threonine-protein kinase cdc7
D06	46065882	46066481	D06-46065882-46066481	1000	252.611	277	5	46065882	46066418	117.772	274	46065885	46066481	134.839	278	D06-46065882-46066481	promoter-TSS (Gh_D06G1427.1)	-669	Gh_D06G1427.1	Gh_D06G1427	;
D09	47412717	47413228	D09-47412717-47413228	1000	243.052	218	5	47412717	47413228	118.695	218	47412717	47413157	124.358	218	D09-47412717-47413228	promoter-TSS (Gh_D09G1995.1)	-303	Gh_D09G1995.1	Gh_D09G1995	Name=SAD2;description=Importin beta-like SAD2
D01	16731590	16732071	D01-16731590-16732071	1000	242.574	264	5	16731601	16732024	106.023	255	16731590	16732071	136.551	262	D01-16731590-16732071	promoter-TSS (Gh_D01G0957.1)	-191	Gh_D01G0957.1	Gh_D01G0957	Name=SLAH1;description=S-type anion channel SLAH1
D11	7122361	7122960	D11-7122361-7122960	1000	236.939	270	5	7122397	7122921	111.994	228	7122361	7122960	124.945	277	D11-7122361-7122960	promoter-TSS (Gh_D11G0826.1)	-663	Gh_D11G0826.1	Gh_D11G0826	Name=UNE10;description=Transcription factor UNE10
A13	1571000	1571486	A13-1571000-1571486	1000	229.732	212	5	1571020	1571472	105.407	193	1571000	1571486	124.325	212	A13-1571000-1571486	promoter-TSS (Gh_A13G0137.1)	-123	Gh_A13G0137.1	Gh_A13G0137	Name=GA2OX1;description=Gibberellin 2-beta-dioxygenase 1
D02	58160192	58160676	D02-58160192-58160676	1000	228.073	220	5	58160192	58160671	105.734	221	58160193	58160676	122.338	218	D02-58160192-58160676	promoter-TSS (Gh_D02G1688.1)	39	Gh_D02G1688.1	Gh_D02G1688	Name=Mb2253c;description=Uncharacterized protein Mb2253c
D02	63569329	63569829	D02-63569329-63569829	1000	227.121	244	5	63569346	63569829	96.2834	227	63569329	63569812	130.838	244	D02-63569329-63569829	promoter-TSS (Gh_D02G1964.1)	-288	Gh_D02G1964.1	Gh_D02G1964	Name=HMG2;description=3-hydroxy-3-methylglutaryl-coenzyme A reductase 2
A08	91320977	91321426	A08-91320977-91321426	1000	225.764	215	5	91320991	91321422	91.3246	201	91320977	91321426	134.439	216	A08-91320977-91321426	promoter-TSS (Gh_A08G1487.1)	-166	Gh_A08G1487.1	Gh_A08G1487	Name=cdc7;description=Probable serine/threonine-protein kinase cdc7
D06	5235104	5235788	D06-5235104-5235788	1000	225.629	249	5	5235108	5235773	94.0691	244	5235104	5235788	131.56	251	D06-5235104-5235788	promoter-TSS (Gh_D06G0382.1)	-674	Gh_D06G0382.1	Gh_D06G0382	Name=LAX3;description=Auxin transporter-like protein 3
A07	18414453	18415029	A07-18414453-18415029	1000	223.431	275	5	18414453	18415022	93.1566	275	18414485	18415029	130.274	243	A07-18414453-18415029	promoter-TSS (Gh_A07G0973.1)	-745	Gh_A07G0973.1	Gh_A07G0973	Name=At4g22758;description=Uncharacterized protein At4g22758
D12	55906761	55907237	D12-55906761-55907237	1000	209.516	242	5	55906772	55907236	96.2834	231	55906761	55907237	113.233	243	D12-55906761-55907237	promoter-TSS (Gh_D12G2274.1)	-677	Gh_D12G2274.1	Gh_D12G2274	Name=At1g76660;description=Uncharacterized protein At1g76660
A05	9969692	9970174	A05-9969692-9970174	1000	204.248	251	5	9969721	9970174	104.603	222	9969692	9970170	99.6453	251	A05-9969692-9970174	promoter-TSS (Gh_A05G0996.1)	-617	Gh_A05G0996.1	Gh_A05G0996	Name=HAC12;description=Histone acetyltransferase HAC12
A05	91404159	91404823	A05-91404159-91404823	1000	204.023	206	5	91404173	91404823	94.0691	192	91404159	91404614	109.953	207	A05-91404159-91404823	promoter-TSS (Gh_A05G3563.1)	-267	Gh_A05G3563.1	Gh_A05G3563	Name=ypi1;description=Type 1 phosphatases regulator ypi1
D13	1491971	1492409	D13-1491971-1492409	1000	202.768	185	5	1492003	1492400	102.069	156	1491971	1492409	100.699	183	D13-1491971-1492409	promoter-TSS (Gh_D13G0159.1)	-132	Gh_D13G0159.1	Gh_D13G0159	Name=ACO2;description=1-aminocyclopropane-1-carboxylate oxidase 2
D11	18169270	18169722	D11-18169270-18169722	1000	202.176	209	5	18169291	18169722	97.0242	187	18169270	18169708	105.152	210	D11-18169270-18169722	promoter-TSS (Gh_D11G1679.1)	-465	Gh_D11G1679.1	Gh_D11G1679	Name=At5g16150;description=Plastidic glucose transporter 4
A12	78976133	78976691	A12-78976133-78976691	1000	201.359	268	5	78976202	78976633	90.8507	199	78976133	78976691	110.509	268	A12-78976133-78976691	promoter-TSS (Gh_A12G1719.1)	-171	Gh_A12G1719.1	Gh_A12G1719	Name=DCTD;description=Deoxycytidylate deaminase
D07	14824608	14825225	D07-14824608-14825225	1000	201.251	245	5	14824608	14825225	79.2939	245	14824625	14825185	121.957	228	D07-14824608-14825225	promoter-TSS (Gh_D07G1050.1)	-798	Gh_D07G1050.1	Gh_D07G1050	Name=At4g22758;description=Uncharacterized protein At4g22758
A01	95120327	95120836	A01-95120327-95120836	1000	199.582	275	5	95120327	95120830	99.8521	275	95120377	95120836	99.7295	226	A01-95120327-95120836	promoter-TSS (Gh_A01G1661.1)	-825	Gh_A01G1661.1	Gh_A01G1661	Name=BHLH130;description=Transcription factor bHLH130
A11	21495425	21495865	A11-21495425-21495865	1000	199.293	203	5	21495435	21495865	77.8163	192	21495425	21495853	121.477	205	A11-21495425-21495865	promoter-TSS (Gh_A11G1518.1)	-632	Gh_A11G1518.1	Gh_A11G1518	Name=At5g16150;description=Plastidic glucose transporter 4
D05	12111709	12112291	D05-12111709-12112291	1000	197.068	291	5	12111709	12112272	103.919	292	12111748	12112291	93.1483	251	D05-12111709-12112291	promoter-TSS (Gh_D05G1379.1)	-913	Gh_D05G1379.1	Gh_D05G1379	Name=ASR3;description=Trihelix transcription factor ASR3
D01	4643943	4644563	D01-4643943-4644563	1000	196.198	293	5	4643943	4644486	81.1395	294	4643999	4644563	115.059	237	D01-4643943-4644563	promoter-TSS (Gh_D01G0390.1)	-983	Gh_D01G0390.1	Gh_D01G0390	Name=BEH4;description=BES1/BZR1 homolog protein 4
D03	36084474	36085068	D03-36084474-36085068	1000	195.361	346	5	36084474	36085068	78.9276	347	36084572	36085055	116.434	248	D03-36084474-36085068	promoter-TSS (Gh_D03G1080.1)	-350	Gh_D03G1080.1	Gh_D03G1080	Name=rnj;description=Ribonuclease J
A08	96759661	96760305	A08-96759661-96760305	1000	194.745	238	5	96759661	96760305	84.7129	234	96759679	96760170	110.032	225	A08-96759661-96760305	promoter-TSS (Gh_A08G1703.1)	-819	Gh_A08G1703.1	Gh_A08G1703	;
D01	60537620	60538095	D01-60537620-60538095	1000	193.173	238	5	60537620	60538095	80.9285	241	60537622	60538085	112.245	234	D01-60537620-60538095	promoter-TSS (Gh_D01G2157.1)	-309	Gh_D01G2157.1	Gh_D01G2157	Name=RE;description=Protein RETICULATA, chloroplastic
A03	10088194	10088711	A03-10088194-10088711	1000	191.133	244	5	10088194	10088702	97.0242	245	10088207	10088711	94.1086	230	A03-10088194-10088711	promoter-TSS (Gh_A03G0459.1)	-310	Gh_A03G0459.1	Gh_A03G0459	Name=rnj;description=Ribonuclease J
A08	45223948	45224412	A08-45223948-45224412	1000	190.466	216	5	45223973	45224412	88.0367	195	45223948	45224382	102.43	213	A08-45223948-45224412	promoter-TSS (Gh_A08G0842.1)	98	Gh_A08G0842.1	Gh_A08G0842	Name=PP2AA2;description=Serine/threonine-protein phosphatase 2A 65 kDa regulatory subunit A beta isoform
A05	20071733	20072265	A05-20071733-20072265	1000	189.457	282	5	20071753	20072265	87.6665	262	20071733	20072257	101.791	283	A05-20071733-20072265	promoter-TSS (Gh_A05G1912.1)	-376	Gh_A05G1912.1	Gh_A05G1912	Name=ISA3;description=Isoamylase 3, chloroplastic
A03	88447569	88448066	A03-88447569-88448066	1000	187.797	251	5	88447609	88448016	87.8944	209	88447569	88448066	99.9025	253	A03-88447569-88448066	promoter-TSS (Gh_A03G1249.1)	8	Gh_A03G1249.1	Gh_A03G1249	Name=yuxK;description=Uncharacterized protein YuxK
A12	83893992	83894470	A12-83893992-83894470	1000	185.555	233	5	83893992	83894446	85.1261	233	83893995	83894470	100.429	230	A12-83893992-83894470	promoter-TSS (Gh_A12G2102.1)	-716	Gh_A12G2102.1	Gh_A12G2102	Name=At1g76660;description=Uncharacterized protein At1g76660
D11	7394025	7394591	D11-7394025-7394591	1000	185.493	237	5	7394046	7394535	82.7414	221	7394025	7394591	102.751	233	D11-7394025-7394591	promoter-TSS (Gh_D11G0861.1)	-768	Gh_D11G0861.1	Gh_D11G0861	Name=LBD19;description=LOB domain-containing protein 19
A06	83228677	83229403	A06-83228677-83229403	1000	184.434	536	5	83228677	83229381	83.7806	537	83228994	83229403	100.653	219	A06-83228677-83229403	promoter-TSS (Gh_A06G1173.1)	-394	Gh_A06G1173.1	Gh_A06G1173	Name=SAG39;description=Senescence-specific cysteine protease SAG39
D12	233502	233970	D12-233502-233970	1000	184.196	242	5	233537	233934	79.6065	206	233502	233970	104.589	244	D12-233502-233970	promoter-TSS (Gh_D12G0011.1)	-649	Gh_D12G0011.1	Gh_D12G0011	Name=ATG4;description=Cysteine protease ATG4
D05	9529895	9530420	D05-9529895-9530420	1000	183.424	298	5	9529945	9530420	76.8313	249	9529895	9530420	106.592	297	D05-9529895-9530420	promoter-TSS (Gh_D05G1114.1)	-589	Gh_D05G1114.1	Gh_D05G1114	Name=HAC12;description=Histone acetyltransferase HAC12
D04	48608987	48609591	D04-48608987-48609591	1000	183.288	326	5	48608987	48609569	98.1416	326	48609096	48609591	85.1469	218	D04-48608987-48609591	promoter-TSS (Gh_D04G1638.1)	-629	Gh_D04G1638.1	Gh_D04G1638	;
A03	2451032	2451572	A03-2451032-2451572	1000	181.023	261	5	2451061	2451572	76.8313	232	2451032	2451549	104.192	261	A03-2451032-2451572	promoter-TSS (Gh_A03G0161.1)	-283	Gh_A03G0161.1	Gh_A03G0161	;
scaffold3990_D04	30112	30608	scaffold3990_D04-30112-30608	1000	180.704	214	5	30112	30563	79.7232	213	30125	30608	100.981	202	scaffold3990_D04-30112-30608	promoter-TSS (Gh_D04G2034.1)	-918	Gh_D04G2034.1	Gh_D04G2034	;
D08	159759	160263	D08-159759-160263	1000	176.469	254	5	159779	160263	86.6815	231	159759	160203	89.7873	257	D08-159759-160263	promoter-TSS (Gh_D08G0012.1)	-730	Gh_D08G0012.1	Gh_D08G0012	description=Cucumisin ;
D01	792886	793560	D01-792886-793560	1000	176.26	226	5	792905	793560	80.7019	210	792886	793454	95.5582	224	D01-792886-793560	promoter-TSS (Gh_D01G0099.1)	-497	Gh_D01G0099.1	Gh_D01G0099	Name=GTE3;description=Transcription factor GTE3, chloroplastic
D07	6060383	6060850	D07-6060383-6060850	1000	175.685	242	5	6060383	6060825	81.6538	242	6060397	6060850	94.0311	228	D07-6060383-6060850	promoter-TSS (Gh_D07G0536.1)	-77	Gh_D07G0536.1	Gh_D07G0536	;
A01	98919271	98919796	A01-98919271-98919796	1000	173.775	252	5	98919300	98919796	66.9438	223	98919271	98919791	106.831	252	A01-98919271-98919796	promoter-TSS (Gh_A01G1898.1)	-322	Gh_A01G1898.1	Gh_A01G1898	Name=RE;description=Protein RETICULATA, chloroplastic
A01	883287	883853	A01-883287-883853	1000	170.349	244	5	883323	883853	72.3987	208	883287	883837	97.9498	244	A01-883287-883853	promoter-TSS (Gh_A01G0103.1)	-571	Gh_A01G0103.1	Gh_A01G0103	Name=GTE3;description=Transcription factor GTE3, chloroplastic
A12	81415816	81416370	A12-81415816-81416370	1000	168.195	248	5	81415853	81416340	82.2489	211	81415816	81416370	85.9461	248	A12-81415816-81416370	promoter-TSS (Gh_A12G1879.1)	-163	Gh_A12G1879.1	Gh_A12G1879	Name=BPA1;description=Binding partner of ACD11 1
D02	50362800	50363241	D02-50362800-50363241	1000	167.173	183	5	50362800	50363241	79.7864	183	50362803	50363231	87.3866	180	D02-50362800-50363241	promoter-TSS (Gh_D02G1462.1)	-658	Gh_D02G1462.1	Gh_D02G1462	Name=At1g48120;description=Serine/threonine-protein phosphatase 7 long form homolog
A03	32951205	32951737	A03-32951205-32951737	1000	162.958	243	5	32951205	32951708	71.0293	247	32951232	32951737	91.9289	212	A03-32951205-32951737	promoter-TSS (Gh_A03G0756.1)	-644	Gh_A03G0756.1	Gh_A03G0756	Name=VSR1;description=Vacuolar-sorting receptor 1
A12	12897653	12898126	A12-12897653-12898126	1000	160.24	242	5	12897653	12898120	78.1101	242	12897677	12898126	82.1302	218	A12-12897653-12898126	promoter-TSS (Gh_A12G0527.1)	-85	Gh_A12G0527.1	Gh_A12G0527	Name=ODO1;description=Protein ODORANT1
A02	79970195	79970721	A02-79970195-79970721	1000	159.984	231	5	79970237	79970721	69.1041	190	79970195	79970719	90.8802	230	A02-79970195-79970721	promoter-TSS (Gh_A02G1421.1)	-74	Gh_A02G1421.1	Gh_A02G1421	Name=COX6A;description=Cytochrome c oxidase subunit 6a, mitochondrial
D05	11713628	11714096	D05-11713628-11714096	1000	158.874	213	5	11713628	11714082	74.3688	213	11713628	11714096	84.5057	213	D05-11713628-11714096	promoter-TSS (Gh_D05G1331.1)	-288	Gh_D05G1331.1	Gh_D05G1331	Name=UBP1C;description=Oligouridylate-binding protein 1C
D09	34543615	34544088	D09-34543615-34544088	1000	155.459	228	5	34543615	34544088	77.7672	228	34543623	34544026	77.6916	220	D09-34543615-34544088	promoter-TSS (Gh_D09G0917.1)	-517	Gh_D09G0917.1	Gh_D09G0917	Name=INVE;description=Alkaline/neutral invertase E, chloroplastic
A11	6910336	6910889	A11-6910336-6910889	1000	154.43	301	5	6910407	6910887	69.4437	233	6910336	6910889	84.9859	298	A11-6910336-6910889	promoter-TSS (Gh_A11G0710.1)	-719	Gh_A11G0710.1	Gh_A11G0710	Name=UNE10;description=Transcription factor UNE10
A02	79628506	79629000	A02-79628506-79629000	1000	150.355	229	5	79628506	79628927	79.2939	229	79628542	79629000	71.0616	194	A02-79628506-79629000	promoter-TSS (Gh_A02G1405.1)	-155	Gh_A02G1405.1	Gh_A02G1405	;
scaffold7471	5548	5995	scaffold7471-5548-5995	1000	149.663	214	5	5548	5995	63.638	215	5574	5984	86.0249	188	scaffold7471-5548-5995	promoter-TSS (Gh_Sca007471G01.1)	-258	Gh_Sca007471G01.1	Gh_Sca007471G01	Name=HOS3;description=Elongation of fatty acids protein 3-like
D12	55402047	55402614	D12-55402047-55402614	1000	147.345	330	5	55402047	55402613	79.9904	299	55402159	55402614	67.355	249	D12-55402047-55402614	promoter-TSS (Gh_D12G2223.1)	-181	Gh_D12G2223.1	Gh_D12G2223	Name=PGRL1A;description=PGR5-like protein 1A, chloroplastic
D10	27292635	27293107	D10-27292635-27293107	1000	146.971	229	5	27292647	27293107	65.3176	217	27292635	27293067	81.6538	229	D10-27292635-27293107	promoter-TSS (Gh_D10G1377.1)	375	Gh_D10G1376.1	Gh_D10G1376	;
D03	42998203	42998707	D03-42998203-42998707	1000	145.492	238	5	42998203	42998707	72.2711	234	42998231	42998633	73.2212	215	D03-42998203-42998707	promoter-TSS (Gh_D03G1424.1)	-270	Gh_D03G1424.1	Gh_D03G1424	;
A06	5427864	5428584	A06-5427864-5428584	1000	143.556	175	5	5427864	5428525	60.3321	176	5427869	5428584	83.2241	170	A06-5427864-5428584	promoter-TSS (Gh_A06G0351.1)	-585	Gh_A06G0351.1	Gh_A06G0351	Name=LAX3;description=Auxin transporter-like protein 3
D08	42463513	42463965	D08-42463513-42463965	1000	141.845	204	5	42463513	42463918	62.6752	204	42463514	42463965	79.1701	204	D08-42463513-42463965	promoter-TSS (Gh_D08G1294.1)	-186	Gh_D08G1294.1	Gh_D08G1294	Name=APG3;description=Peptide chain release factor APG3, chloroplastic
D08	12528038	12528576	D08-12528038-12528576	1000	140.658	270	5	12528064	12528576	64.6332	244	12528038	12528540	76.0244	270	D08-12528038-12528576	promoter-TSS (Gh_D08G0797.1)	-643	Gh_D08G0797.1	Gh_D08G0797	Name=EID1;description=Phytochrome A-associated F-box protein
A09	4211084	4211585	A09-4211084-4211585	1000	139.681	245	5	4211084	4211527	74.8613	243	4211127	4211585	64.8197	205	A09-4211084-4211585	promoter-TSS (Gh_A09G0158.1)	-197	Gh_A09G0158.1	Gh_A09G0158	Name=RPL34;description=60S ribosomal protein L34
D03	3321447	3321987	D03-3321447-3321987	1000	139.331	287	5	3321494	3321948	55.4174	238	3321447	3321987	83.914	289	D03-3321447-3321987	promoter-TSS (Gh_D03G0298.1)	-85	Gh_D03G0298.1	Gh_D03G0298	Name=COX6A;description=Cytochrome c oxidase subunit 6a, mitochondrial
A01	94901567	94901985	A01-94901567-94901985	1000	138.462	217	5	94901574	94901985	62.4508	210	94901567	94901981	76.0115	217	A01-94901567-94901985	promoter-TSS (Gh_A01G1648.1)	-159	Gh_A01G1648.1	Gh_A01G1648	Name=NSFBx;description=Probable F-box protein At5g04010
A08	7024218	7024726	A08-7024218-7024726	1000	137.513	257	5	7024221	7024726	65.0111	251	7024218	7024701	72.5021	260	A08-7024218-7024726	promoter-TSS (Gh_A08G0495.1)	-184	Gh_A08G0495.1	Gh_A08G0495	;
A10	10042616	10043135	A10-10042616-10043135	1000	137.266	215	5	10042616	10043043	55.1609	215	10042636	10043135	82.105	195	A10-10042616-10043135	promoter-TSS (Gh_A10G0627.1)	-278	Gh_A10G0627.1	Gh_A10G0627	Name=NAC083;description=NAC domain-containing protein 83
A08	15425069	15425633	A08-15425069-15425633	1000	137.166	259	5	15425069	15425570	67.4278	260	15425069	15425633	69.7383	259	A08-15425069-15425633	promoter-TSS (Gh_A08G0683.1)	-660	Gh_A08G0683.1	Gh_A08G0683	Name=EID1;description=Phytochrome A-associated F-box protein
A12	219908	220336	A12-219908-220336	1000	135.639	219	5	219908	220336	57.0772	219	219943	220327	78.5618	184	A12-219908-220336	promoter-TSS (Gh_A12G0009.1)	-635	Gh_A12G0009.1	Gh_A12G0009	Name=ATG4;description=Cysteine protease ATG4
D13	56380600	56381128	D13-56380600-56381128	1000	135.63	297	5	56380600	56381128	66.4886	301	56380652	56381123	69.141	242	D13-56380600-56381128	promoter-TSS (Gh_D13G2090.1)	-329	Gh_D13G2090.1	Gh_D13G2090	Name=HXK1;description=Hexokinase-1
D06	3524116	3524858	D06-3524116-3524858	1000	135.382	481	5	3524370	3524858	56.6385	226	3524116	3524858	78.744	482	D06-3524116-3524858	promoter-TSS (Gh_D06G0310.1)	-75	Gh_D06G0310.1	Gh_D06G0310	;
A05	11683671	11684167	A05-11683671-11684167	1000	132.715	241	5	11683698	11684160	60.9394	214	11683671	11684167	71.776	241	A05-11683671-11684167	promoter-TSS (Gh_A05G1154.1)	-278	Gh_A05G1154.1	Gh_A05G1154	Name=UBP1C;description=Oligouridylate-binding protein 1C
scaffold5564	8066	8657	scaffold5564-8066-8657	1000	132.102	323	5	8114	8622	58.4118	270	8066	8657	73.6903	328	scaffold5564-8066-8657	promoter-TSS (Gh_Sca005564G01.1)	-910	Gh_Sca005564G01.1	Gh_Sca005564G01	Name=WRKY23;description=Probable WRKY transcription factor 23
A06	19614717	19615328	A06-19614717-19615328	1000	129.202	340	5	19614717	19615252	59.101	341	19614816	19615328	70.1013	241	A06-19614717-19615328	promoter-TSS (Gh_A06G0703.1)	-241	Gh_A06G0703.1	Gh_A06G0703	Name=coq9-a;description=Ubiquinone biosynthesis protein COQ9-A, mitochondrial
D10	9191106	9191578	D10-9191106-9191578	1000	128.847	221	5	9191106	9191556	57.5884	220	9191132	9191578	71.2589	197	D10-9191106-9191578	promoter-TSS (Gh_D10G0772.1)	-338	Gh_D10G0772.1	Gh_D10G0772	Name=NAC083;description=NAC domain-containing protein 83
D06	61047114	61047672	D06-61047114-61047672	1000	127.589	312	5	61047191	61047672	52.2059	235	61047114	61047657	75.3829	312	D06-61047114-61047672	promoter-TSS (Gh_D06G1963.1)	-611	Gh_D06G1963.1	Gh_D06G1963	Name=HAC1;description=Histone acetyltransferase HAC1
D13	14569445	14569945	D13-14569445-14569945	1000	127.368	278	5	14569445	14569898	62.5486	274	14569470	14569945	64.8197	257	D13-14569445-14569945	promoter-TSS (Gh_D13G0813.1)	-823	Gh_D13G0813.1	Gh_D13G0813	;
D12	51422107	51422587	D12-51422107-51422587	1000	127.364	254	5	51422173	51422587	57.6255	190	51422107	51422585	69.7383	252	D12-51422107-51422587	promoter-TSS (Gh_D12G1878.1)	-153	Gh_D12G1878.1	Gh_D12G1878	Name=DCTD;description=Deoxycytidylate deaminase
D03	251051	251619	D03-251051-251619	1000	126.47	255	5	251091	251514	58.0371	220	251051	251619	68.4328	251	D03-251051-251619	promoter-TSS (Gh_D03G0035.1)	-429	Gh_D03G0035.1	Gh_D03G0035	;
A02	2220464	2220857	A02-2220464-2220857	1000	126.247	171	5	2220464	2220848	56.146	172	2220474	2220857	70.1013	161	A02-2220464-2220857	promoter-TSS (Gh_A02G0198.1)	-159	Gh_A02G0198.1	Gh_A02G0198	;
D04	48910410	48911066	D04-48910410-48911066	1000	126.04	410	5	48910410	48911049	58.4906	413	48910446	48911066	67.5498	372	D04-48910410-48911066	promoter-TSS (Gh_D04G1673.1)	-451	Gh_D04G1673.1	Gh_D04G1673	;
D11	28926899	28927855	D11-28926899-28927855	1000	125.336	243	5	28926915	28927802	56.5965	227	28926899	28927855	68.7399	244	D11-28926899-28927855	promoter-TSS (Gh_D11G2070.1)	-737	Gh_D11G2070.1	Gh_D11G2070	;
A03	97790569	97791059	A03-97790569-97791059	1000	125.021	237	5	97790569	97791059	59.3802	238	97790615	97791019	65.6408	191	A03-97790569-97791059	promoter-TSS (Gh_A03G1662.1)	-151	Gh_A03G1662.1	Gh_A03G1662	Name=PUB26;description=U-box domain-containing protein 26
D08	23055183	23055830	D08-23055183-23055830	1000	124.203	395	5	23055354	23055775	51.2209	226	23055183	23055830	72.9822	393	D08-23055183-23055830	promoter-TSS (Gh_D08G0962.1)	-309	Gh_D08G0962.1	Gh_D08G0962	;
A11	92689192	92689699	A11-92689192-92689699	1000	123.907	279	5	92689192	92689699	56.9941	278	92689232	92689675	66.9131	240	A11-92689192-92689699	promoter-TSS (Gh_A11G2875.1)	88	Gh_A11G2875.1	Gh_A11G2875	description=Transcription factor MYB1R1 ;
scaffold2282_A09	85226	85760	scaffold2282_A09-85226-85760	1000	123.766	230	5	85226	85678	53.1699	230	85245	85760	70.5957	212	scaffold2282_A09-85226-85760	promoter-TSS (Gh_A09G2288.1)	-420	Gh_A09G2288.1	Gh_A09G2288	Name=SAD2;description=Importin beta-like SAD2
A02	2224250	2224663	A02-2224250-2224663	1000	123.348	215	5	2224264	2224663	61.5311	202	2224250	2224661	61.817	214	A02-2224250-2224663	promoter-TSS (Gh_A02G0199.1)	-128	Gh_A02G0199.1	Gh_A02G0199	;
D08	6581863	6582343	D08-6581863-6582343	1000	122.849	261	5	6581915	6582338	54.6684	208	6581863	6582343	68.1807	262	D08-6581863-6582343	promoter-TSS (Gh_D08G0562.1)	-312	Gh_D08G0562.1	Gh_D08G0562	Name=ODO1;description=Protein ODORANT1
D11	7161515	7161989	D11-7161515-7161989	1000	122.116	241	5	7161515	7161989	54.8712	243	7161522	7161969	67.2446	233	D11-7161515-7161989	promoter-TSS (Gh_D11G0828.1)	-556	Gh_D11G0828.1	Gh_D11G0828	Name=CYCU2-1;description=Cyclin-U2-1
scaffold16326	1	493	scaffold16326-1-493	1000	121.916	233	5	2	463	54.618	234	1	493	67.298	232	scaffold16326-1-493	promoter-TSS (Gh_Sca016326G01.1)	-250	Gh_Sca016326G01.1	Gh_Sca016326G01	;
A05	70934055	70934902	A05-70934055-70934902	1000	121.513	617	5	70934431	70934880	57.3931	241	70934055	70934902	64.1197	617	A05-70934055-70934902	promoter-TSS (Gh_A05G2928.1)	-115	Gh_A05G2928.1	Gh_A05G2928	Name=NAC083;description=NAC domain-containing protein 83
scaffold4395_D10	141935	142345	scaffold4395_D10-141935-142345	1000	120.892	223	5	141935	142311	53.1909	223	141948	142345	67.7006	210	scaffold4395_D10-141935-142345	promoter-TSS (Gh_D10G2456.1)	-668	Gh_D10G2456.1	Gh_D10G2456	Name=PAI1;description=N-(5'-phosphoribosyl)anthranilate isomerase 1, chloroplastic
D02	29070473	29070969	D02-29070473-29070969	1000	119.956	269	5	29070524	29070968	50.9306	217	29070473	29070969	69.025	271	D02-29070473-29070969	promoter-TSS (Gh_D02G1074.1)	-727	Gh_D02G1074.1	Gh_D02G1074	Name=VSR1;description=Vacuolar-sorting receptor 1
D07	9530606	9531028	D07-9530606-9531028	1000	119.377	221	5	9530635	9530988	50.2359	188	9530606	9531028	69.141	225	D07-9530606-9531028	promoter-TSS (Gh_D07G0773.1)	-635	Gh_D07G0773.1	Gh_D07G0773	Name=pgdC;description=6-phosphogluconate dehydrogenase, decarboxylating 1
A08	32886041	32886631	A08-32886041-32886631	1000	119.29	340	5	32886041	32886599	46.7883	338	32886104	32886631	72.5021	280	A08-32886041-32886631	promoter-TSS (Gh_A08G0787.1)	-281	Gh_A08G0787.1	Gh_A08G0787	;
scaffold31_A01	112078	112500	scaffold31_A01-112078-112500	1000	119.158	214	5	112078	112500	69.6933	214	112121	112492	49.4647	171	scaffold31_A01-112078-112500	promoter-TSS (Gh_A01G2028.1)	-279	Gh_A01G2028.1	Gh_A01G2028	Name=Os04g0620700;description=Nucleolin 2
A08	90339527	90340023	A08-90339527-90340023	1000	118.491	238	5	90339556	90339963	53.1909	209	90339527	90340023	65.2999	238	A08-90339527-90340023	promoter-TSS (Gh_A08G1447.1)	-484	Gh_A08G1447.1	Gh_A08G1447	;
D04	9430064	9430530	D04-9430064-9430530	1000	118.443	227	5	9430082	9430474	58.7574	209	9430064	9430530	59.6859	227	D04-9430064-9430530	promoter-TSS (Gh_D04G0550.1)	-235	Gh_D04G0550.1	Gh_D04G0550	Name=Ccdc101;description=SAGA-associated factor 29 homolog
D06	46114763	46115269	D06-46114763-46115269	1000	116.63	258	5	46114763	46115237	54.6098	263	46114817	46115269	62.0199	200	D06-46114763-46115269	promoter-TSS (Gh_D06G1428.1)	-517	Gh_D06G1428.1	Gh_D06G1428	Name=SAG12;description=Senescence-specific cysteine protease SAG12
D11	10971943	10972417	D11-10971943-10972417	1000	116.519	246	5	10971999	10972395	48.9688	191	10971943	10972417	67.5498	246	D11-10971943-10972417	promoter-TSS (Gh_D11G1181.1)	-938	Gh_D11G1181.1	Gh_D11G1181	Name=ETR1;description=Ethylene receptor 1
D10	23362182	23362652	D10-23362182-23362652	1000	115.242	229	5	23362196	23362595	50.7825	216	23362182	23362652	64.4593	229	D10-23362182-23362652	promoter-TSS (Gh_D10G1282.1)	-362	Gh_D10G1282.1	Gh_D10G1282	Name=SAD2;description=Importin beta-like SAD2
D12	41165696	41166094	D12-41165696-41166094	1000	113.628	105	5	41165724	41166025	50.7284	52	41165696	41166094	62.8991	131	D12-41165696-41166094	promoter-TSS (Gh_D12G1291.1)	-843	Gh_D12G1291.1	Gh_D12G1291	Name=ERS1;description=Probable ethylene response sensor 1
D10	7225362	7226035	D10-7225362-7226035	1000	113.283	223	5	7225362	7226035	56.146	225	7225367	7226021	57.1374	216	D10-7225362-7226035	promoter-TSS (Gh_D10G0664.1)	-471	Gh_D10G0664.1	Gh_D10G0664	Name=KINESIN-13A;description=Kinesin-13A
A11	11607825	11608371	A11-11607825-11608371	1000	112.818	261	5	11607874	11608317	55.905	213	11607825	11608371	56.9132	261	A11-11607825-11608371	promoter-TSS (Gh_A11G1025.1)	-914	Gh_A11G1025.1	Gh_A11G1025	Name=ETR1;description=Ethylene receptor 1
D13	246971	247499	D13-246971-247499	1000	112.803	275	5	246971	247499	56.146	275	246977	247466	56.6572	269	D13-246971-247499	promoter-TSS (Gh_D13G0032.1)	-889	Gh_D13G0032.1	Gh_D13G0032	Name=At5g39865;description=Uncharacterized protein At5g39865
A04	60732061	60732784	A04-60732061-60732784	1000	111.719	470	5	60732145	60732736	51.2209	388	60732061	60732784	60.4984	468	A04-60732061-60732784	promoter-TSS (Gh_A04G1067.1)	-360	Gh_A04G1067.1	Gh_A04G1067	;
A11	22942095	22942615	A11-22942095-22942615	1000	111.67	268	5	22942095	22942565	49.2508	305	22942095	22942615	62.419	232	A11-22942095-22942615	promoter-TSS (Gh_A11G1571.1)	-583	Gh_A11G1571.1	Gh_A11G1571	;
A05	12198782	12199310	A05-12198782-12199310	1000	111.461	273	5	12198782	12199264	54.84	271	12198790	12199310	56.6205	268	A05-12198782-12199310	promoter-TSS (Gh_A05G1210.1)	-739	Gh_A05G1210.1	Gh_A05G1210	Name=BRG1;description=BOI-related E3 ubiquitin-protein ligase 1
A10	1020010	1020471	A10-1020010-1020471	1000	111.239	237	5	1020020	1020437	51.2209	227	1020010	1020471	60.0183	237	A10-1020010-1020471	promoter-TSS (Gh_A10G0123.1)	-431	Gh_A10G0123.1	Gh_A10G0123	;
A12	57602383	57602894	A12-57602383-57602894	1000	110.792	203	5	57602384	57602875	56.7726	198	57602383	57602894	54.0195	207	A12-57602383-57602894	promoter-TSS (Gh_A12G0866.1)	-362	Gh_A12G0866.1	Gh_A12G0866	Name=SPL7;description=Squamosa promoter-binding-like protein 7
A08	80158978	80159467	A08-80158978-80159467	1000	109.7	276	5	80158978	80159438	53.5631	276	80159059	80159467	56.1369	196	A08-80158978-80159467	promoter-TSS (Gh_A08G1136.1)	-634	Gh_A08G1136.1	Gh_A08G1136	Name=MAKR6;description=Probable membrane-associated kinase regulator 6
scaffold3871_D03	38076	38553	scaffold3871_D03-38076-38553	1000	109.689	245	5	38154	38553	56.4435	167	38076	38544	53.2458	245	scaffold3871_D03-38076-38553	promoter-TSS (Gh_D03G1672.1)	-193	Gh_D03G1672.1	Gh_D03G1672	Name=HOS3;description=Elongation of fatty acids protein 3-like
D03	1209819	1210387	D03-1209819-1210387	1000	109.574	234	5	1209874	1210387	58.3742	181	1209819	1210314	51.2	232	D03-1209819-1210387	promoter-TSS (Gh_D03G0160.1)	-684	Gh_D03G0160.1	Gh_D03G0160	Name=SCL15;description=Scarecrow-like protein 15
A09	58974692	58975189	A09-58974692-58975189	1000	109.188	219	5	58974696	58975146	53.7273	215	58974692	58975189	55.4611	219	A09-58974692-58975189	promoter-TSS (Gh_A09G0948.1)	-284	Gh_A09G0948.1	Gh_A09G0948	Name=OEP80;description=Outer envelope protein 80, chloroplastic
scaffold4324_D09	6466	6935	scaffold4324_D09-6466-6935	1000	109.058	233	5	6481	6935	42.3005	220	6466	6923	66.7572	232	scaffold4324_D09-6466-6935	promoter-TSS (Gh_D09G2449.1)	-118	Gh_D09G2449.1	Gh_D09G2449	;
A06	101246125	101246577	A06-101246125-101246577	1000	108.764	231	5	101246180	101246542	48.2658	176	101246125	101246577	60.4984	231	A06-101246125-101246577	promoter-TSS (Gh_A06G1639.1)	-222	Gh_A06G1639.1	Gh_A06G1639	Name=COX5B-2;description=Cytochrome c oxidase subunit 5b-2, mitochondrial
D08	46828676	46829115	D08-46828676-46829115	1000	108.457	229	5	46828676	46829109	55.1609	228	46828697	46829115	53.2962	210	D08-46828676-46829115	promoter-TSS (Gh_D08G1419.1)	-607	Gh_D08G1419.1	Gh_D08G1419	Name=MAKR6;description=Probable membrane-associated kinase regulator 6
A13	20113882	20114410	A13-20113882-20114410	1000	107.536	286	5	20113945	20114363	53.715	223	20113882	20114410	53.8205	286	A13-20113882-20114410	promoter-TSS (Gh_A13G0670.1)	-306	Gh_A13G0670.1	Gh_A13G0670	Name=MYB44;description=Transcription factor MYB44
D09	50242544	50243031	D09-50242544-50243031	1000	107.398	230	5	50242584	50243031	51.2209	191	50242544	50242991	56.1771	229	D09-50242544-50243031	promoter-TSS (Gh_D09G2323.1)	-562	Gh_D09G2323.1	Gh_D09G2323	Name=SNF4;description=Sucrose nonfermenting 4-like protein
A05	91381127	91381531	A05-91381127-91381531	1000	107.14	194	5	91381132	91381519	44.8881	190	91381127	91381531	62.2518	194	A05-91381127-91381531	promoter-TSS (Gh_A05G3561.1)	-147	Gh_A05G3560.1	Gh_A05G3560	Name=ypi1;description=Type 1 phosphatases regulator ypi1
A11	6918340	6918817	A11-6918340-6918817	1000	106.136	223	5	6918365	6918817	44.8228	199	6918340	6918772	61.3133	222	A11-6918340-6918817	promoter-TSS (Gh_A11G0711.1)	-536	Gh_A11G0711.1	Gh_A11G0711	Name=CYCU2-1;description=Cyclin-U2-1
D01	57167926	57168411	D01-57167926-57168411	1000	105.879	261	5	57167987	57168390	42.8584	200	57167926	57168411	63.0202	261	D01-57167926-57168411	promoter-TSS (Gh_D01G1894.1)	-145	Gh_D01G1894.1	Gh_D01G1894	Name=NSFBx;description=Probable F-box protein At5g04010
A12	77772758	77773633	A12-77772758-77773633	1000	105.768	605	5	77772809	77773565	43.6998	552	77772758	77773633	62.0682	607	A12-77772758-77773633	promoter-TSS (Gh_A12G1642.1)	-164	Gh_A12G1642.1	Gh_A12G1642	Name=SNAP33;description=SNAP25 homologous protein SNAP33
D06	4719769	4720401	D06-4719769-4720401	1000	105.217	256	5	4719801	4720401	50.0013	214	4719769	4720218	55.216	267	D06-4719769-4720401	promoter-TSS (Gh_D06G0349.1)	-375	Gh_D06G0349.1	Gh_D06G0349	;
A04	62397892	62398346	A04-62397892-62398346	1000	105.028	218	5	62397925	62398346	48.5154	182	62397892	62398298	56.5123	221	A04-62397892-62398346	promoter-TSS (Gh_A04G1222.1)	-902	Gh_A04G1222.1	Gh_A04G1222	;
A10	2119434	2119918	A10-2119434-2119918	1000	104.985	224	5	2119443	2119918	50.7284	216	2119434	2119876	54.2565	224	A10-2119434-2119918	promoter-TSS (Gh_A10G0243.1)	-74	Gh_A10G0243.1	Gh_A10G0243	Name=ALN;description=Allantoinase
D02	49916886	49917361	D02-49916886-49917361	1000	104.753	210	5	49916886	49917315	50.4451	210	49916888	49917361	54.3082	208	D02-49916886-49917361	promoter-TSS (Gh_D02G1450.1)	-304	Gh_D02G1450.1	Gh_D02G1450	Name=At1g04910;description=Uncharacterized protein At1g04910
A11	28137790	28138303	A11-28137790-28138303	1000	104.48	296	5	28137904	28138303	49.7433	179	28137790	28138280	54.7366	300	A11-28137790-28138303	promoter-TSS (Gh_A11G1747.1)	-23	Gh_A11G1747.1	Gh_A11G1747	Name=CYP82C3;description=Cytochrome P450 82C3
D11	8432117	8432849	D11-8432117-8432849	1000	104.062	515	5	8432404	8432838	52.2059	229	8432117	8432849	51.8558	514	D11-8432117-8432849	promoter-TSS (Gh_D11G0971.1)	-317	Gh_D11G0971.1	Gh_D11G0971	Name=RVE5;description=Protein REVEILLE 5
A07	76587896	76588411	A07-76587896-76588411	1000	103.938	252	5	76587896	76588397	47.5219	250	76587897	76588411	56.4163	253	A07-76587896-76588411	promoter-TSS (Gh_A07G2026.1)	-985	Gh_A07G2026.1	Gh_A07G2026	;
A13	76296211	76296900	A13-76296211-76296900	1000	102.377	222	5	76296266	76296900	44.3823	168	76296211	76296860	57.9943	221	A13-76296211-76296900	promoter-TSS (Gh_A13G1742.1)	-503	Gh_A13G1742.1	Gh_A13G1742	Name=HXK1;description=Hexokinase-1
A09	68647668	68648263	A09-68647668-68648263	1000	101.809	335	5	68647668	68648263	58.116	334	68647781	68648254	43.6933	224	A09-68647668-68648263	promoter-TSS (Gh_A09G1543.1)	-417	Gh_A09G1543.1	Gh_A09G1543	Name=DIOX2;description=Probable 2-oxoglutarate/Fe(II)-dependent dioxygenase
D06	14580096	14580598	D06-14580096-14580598	1000	101.795	241	5	14580096	14580522	38.4157	243	14580128	14580598	63.3793	208	D06-14580096-14580598	promoter-TSS (Gh_D06G0818.1)	-908	Gh_D06G0818.1	Gh_D06G0818	Name=ARF19;description=Auxin response factor 19
D07	9238057	9238492	D07-9238057-9238492	1000	101.537	252	5	9238057	9238478	47.2808	252	9238111	9238492	54.2565	198	D07-9238057-9238492	promoter-TSS (Gh_D07G0754.1)	-201	Gh_D07G0754.1	Gh_D07G0754	Name=METTL10;description=Protein-lysine N-methyltransferase METTL10
D02	64941825	64942232	D02-64941825-64942232	1000	101.094	194	5	64941848	64942232	48.7583	171	64941825	64942219	52.3359	195	D02-64941825-64942232	promoter-TSS (Gh_D02G2077.1)	-161	Gh_D02G2077.1	Gh_D02G2077	Name=PUB26;description=U-box domain-containing protein 26
A02	13951150	13951602	A02-13951150-13951602	1000	101.043	226	5	13951150	13951594	38.8501	229	13951178	13951602	62.1933	195	A02-13951150-13951602	promoter-TSS (Gh_A02G0749.1)	-281	Gh_A02G0749.1	Gh_A02G0749	Name=NAC002;description=NAC domain-containing protein 2
scaffold1289_A06	98418	98870	scaffold1289_A06-98418-98870	1000	100.528	249	5	98468	98865	45.3108	199	98418	98870	55.2168	249	scaffold1289_A06-98418-98870	promoter-TSS (Gh_A06G1926.1)	-623	Gh_A06G1926.1	Gh_A06G1926	Name=HAC1;description=Histone acetyltransferase HAC1
A11	28098300	28098772	A11-28098300-28098772	1000	99.3988	245	5	28098330	28098763	48.518	217	28098300	28098772	50.8807	243	A11-28098300-28098772	promoter-TSS (Gh_A11G1745.1)	-16	Gh_A11G1745.1	Gh_A11G1745	Name=CYP82C3;description=Cytochrome P450 82C3
D12	53588521	53588995	D12-53588521-53588995	1000	99.3139	227	5	53588544	53588992	40.4969	201	53588521	53588995	58.817	230	D12-53588521-53588995	promoter-TSS (Gh_D12G2058.1)	-136	Gh_D12G2058.1	Gh_D12G2058	Name=BPA1;description=Binding partner of ACD11 1
A07	9909321	9909815	A07-9909321-9909815	1000	99.2643	217	5	9909336	9909759	47.6086	202	9909321	9909815	51.6557	218	A07-9909321-9909815	promoter-TSS (Gh_A07G0676.1)	-138	Gh_A07G0676.1	Gh_A07G0676	Name=METTL10;description=Protein-lysine N-methyltransferase METTL10
A05	1918568	1919005	A05-1918568-1919005	1000	98.1516	202	5	1918592	1919005	46.2958	180	1918568	1918942	51.8558	200	A05-1918568-1919005	promoter-TSS (Gh_A05G0184.1)	-720	Gh_A05G0184.1	Gh_A05G0184	Name=HSL1;description=Receptor-like protein kinase HSL1
A07	71572535	71572987	A07-71572535-71572987	1000	97.7916	244	5	71572535	71572981	45.4557	247	71572547	71572987	52.3359	229	A07-71572535-71572987	promoter-TSS (Gh_A07G1750.1)	-864	Gh_A07G1750.1	Gh_A07G1750	Name=RLP12;description=Receptor-like protein 12
A13	72975546	72976044	A13-72975546-72976044	1000	97.744	258	5	72975625	72976008	43.6247	175	72975546	72976044	54.1193	263	A13-72975546-72976044	promoter-TSS (Gh_A13G1479.1)	-189	Gh_A13G1479.1	Gh_A13G1479	Name=ERF1B;description=Ethylene-responsive transcription factor 1B
D01	4858623	4859087	D01-4858623-4859087	1000	96.6617	230	5	4858623	4859063	44.3258	230	4858637	4859087	52.3359	216	D01-4858623-4859087	promoter-TSS (Gh_D01G0413.1)	-644	Gh_D01G0413.1	Gh_D01G0413	Name=CLE5;description=CLAVATA3/ESR (CLE)-related protein 5
A12	25744038	25744551	A12-25744038-25744551	1000	96.5179	279	5	25744096	25744498	42.1671	221	25744038	25744551	54.3508	279	A12-25744038-25744551	promoter-TSS (Gh_A12G0680.1)	-848	Gh_A12G0680.1	Gh_A12G0680	;
D02	4605924	4606406	D02-4605924-4606406	1000	96.0826	239	5	4605924	4606340	40.3857	241	4605980	4606406	55.697	181	D02-4605924-4606406	promoter-TSS (Gh_D02G0341.1)	-354	Gh_D02G0341.1	Gh_D02G0341	description=Endo-1,3;
A08	1006436	1006929	A08-1006436-1006929	1000	95.9715	226	5	1006475	1006929	50.035	188	1006436	1006860	45.9365	226	A08-1006436-1006929	promoter-TSS (Gh_A08G0115.1)	-112	Gh_A08G0115.1	Gh_A08G0115	Name=AZOSEA38000;description=UPF0061 protein AZOSEA38000
D11	12765961	12766357	D11-12765961-12766357	1000	95.1347	122	5	12765972	12766357	40.8782	111	12765961	12766308	54.2565	122	D11-12765961-12766357	promoter-TSS (Gh_D11G1323.1)	-272	Gh_D11G1323.1	Gh_D11G1323	Name=GOR;description=Glutathione reductase, chloroplastic (Fragment)
D13	59702544	59703127	D13-59702544-59703127	1000	94.3969	276	5	59702544	59703032	49.7433	272	59702602	59703127	44.6536	222	D13-59702544-59703127	promoter-TSS (Gh_D13G2347.1)	-214	Gh_D13G2347.1	Gh_D13G2347	Name=DDB2;description=Protein DAMAGED DNA-BINDING 2
A03	56270240	56270695	A03-56270240-56270695	1000	94.256	231	5	56270254	56270695	49.9992	217	56270240	56270695	44.2568	231	A03-56270240-56270695	promoter-TSS (Gh_A03G0883.1)	-989	Gh_A03G0883.1	Gh_A03G0883	Name=MYB44;description=Transcription factor MYB44
A02	20665123	20665561	A02-20665123-20665561	1000	94.1991	191	5	20665131	20665498	41.8632	183	20665123	20665561	52.3359	192	A02-20665123-20665561	promoter-TSS (Gh_A02G0838.1)	-488	Gh_A02G0838.1	Gh_A02G0838	;
D08	58548095	58548616	D08-58548095-58548616	1000	94.0126	240	5	58548095	58548616	44.8528	240	58548120	58548574	49.1598	215	D08-58548095-58548616	promoter-TSS (Gh_D08G2008.1)	-273	Gh_D08G2008.1	Gh_D08G2008	Name=FAP1;description=Fatty-acid-binding protein 1
D06	42272142	42272609	D06-42272142-42272609	1000	93.4594	194	5	42272142	42272532	31.5205	194	42272152	42272609	61.9388	184	D06-42272142-42272609	promoter-TSS (Gh_D06G1363.1)	-149	Gh_D06G1363.1	Gh_D06G1363	Name=SF3B2;description=Splicing factor 3B subunit 2
D11	59480377	59480844	D11-59480377-59480844	1000	93.3608	191	5	59480392	59480844	50.7313	168	59480377	59480750	42.6295	200	D11-59480377-59480844	promoter-TSS (Gh_D11G2920.1)	-129	Gh_D11G2920.1	Gh_D11G2920	;
D10	6490981	6491356	D10-6490981-6491356	1000	93.3317	196	5	6490990	6491356	42.1251	187	6490981	6491322	51.2066	196	D10-6490981-6491356	promoter-TSS (Gh_D10G0615.1)	-274	Gh_D10G0615.1	Gh_D10G0615	Name=HXK1;description=Hexokinase-1
D04	43849121	43849568	D04-43849121-43849568	1000	93.1071	222	5	43849141	43849524	48.5154	201	43849121	43849568	44.5917	223	D04-43849121-43849568	promoter-TSS (Gh_D04G1345.1)	-521	Gh_D04G1345.1	Gh_D04G1345	Name=ATJ16;description=Chaperone protein dnaJ 16
D04	28022390	28022704	D04-28022390-28022704	1000	92.5425	46	5	28022390	28022704	47.0797	38	28022390	28022703	45.4628	55	D04-28022390-28022704	promoter-TSS (Gh_D04G0931.1)	-232	Gh_D04G0931.1	Gh_D04G0931	Name=COX3;description=Cytochrome c oxidase subunit 3
D04	35969554	35969885	D04-35969554-35969885	1000	92.3321	160	5	35969564	35969879	35.8198	150	35969554	35969885	56.5123	161	D04-35969554-35969885	promoter-TSS (Gh_D04G1084.1)	-253	Gh_D04G1084.1	Gh_D04G1084	Name=LOG3;description=Cytokinin riboside 5'-monophosphate phosphoribohydrolase LOG3
A07	77906683	77907175	A07-77906683-77907175	1000	91.9334	253	5	77906701	77907162	42.7736	236	77906683	77907175	49.1598	253	A07-77906683-77907175	promoter-TSS (Gh_A07G2128.1)	-818	Gh_A07G2128.1	Gh_A07G2128	Name=BROX;description=BRO1 domain-containing protein BROX
A12	32515050	32515502	A12-32515050-32515502	1000	91.3316	229	5	32515078	32515458	45.5762	201	32515050	32515502	45.7555	229	A12-32515050-32515502	promoter-TSS (Gh_A12G0713.1)	4	Gh_A12G0713.1	Gh_A12G0713	Name=PUB30;description=U-box domain-containing protein 30
A08	6552766	6553282	A08-6552766-6553282	1000	91.0122	279	5	6552834	6553250	37.3282	207	6552766	6553282	53.6839	283	A08-6552766-6553282	promoter-TSS (Gh_A08G0479.1)	-309	Gh_A08G0479.1	Gh_A08G0479	Name=ODO1;description=Protein ODORANT1
A09	33504229	33504662	A09-33504229-33504662	1000	90.8799	257	5	33504229	33504655	45.1499	264	33504279	33504662	45.73	200	A09-33504229-33504662	promoter-TSS (Gh_A09G0445.1)	-260	Gh_A09G0445.1	Gh_A09G0445	Name=OL3;description=Oleosin 14.9 kDa
D08	55012218	55012748	D08-55012218-55012748	1000	89.7542	267	5	55012218	55012730	36.9381	268	55012265	55012748	52.8161	219	D08-55012218-55012748	promoter-TSS (Gh_D08G1817.1)	380	Gh_D08G1816.1	Gh_D08G1816	Name=At5g03795;description=Probable glycosyltransferase At5g03795
A13	78552408	78552938	A13-78552408-78552938	1000	88.7737	161	5	78552408	78552819	40.1667	161	78552411	78552938	48.6071	159	A13-78552408-78552938	promoter-TSS (Gh_A13G1887.1)	-413	Gh_A13G1887.1	Gh_A13G1887	Name=RD22;description=Dehydration-responsive protein RD22
A10	63629923	63630360	A10-63629923-63630360	1000	88.6459	200	5	63629963	63630359	48.9664	158	63629923	63630360	39.6794	203	A10-63629923-63630360	promoter-TSS (Gh_A10G1215.1)	-381	Gh_A10G1215.1	Gh_A10G1215	Name=SAD2;description=Importin beta-like SAD2
A08	71665083	71665600	A08-71665083-71665600	1000	88.5895	201	5	71665090	71665600	42.9763	195	71665083	71665562	45.6132	201	A08-71665083-71665600	promoter-TSS (Gh_A08G1022.1)	-815	Gh_A08G1022.1	Gh_A08G1022	Name=NFYB5;description=Nuclear transcription factor Y subunit B-5
D11	10509495	10509941	D11-10509495-10509941	1000	88.5445	207	5	10509495	10509941	36.2613	208	10509520	10509930	52.2832	182	D11-10509495-10509941	promoter-TSS (Gh_D11G1140.1)	23	Gh_D11G1140.1	Gh_D11G1140	Name=CLPP5;description=ATP-dependent Clp protease proteolytic subunit 5, chloroplastic
D13	4492676	4493072	D13-4492676-4493072	1000	88.4657	208	5	4492692	4493072	40.7686	193	4492676	4493040	47.6971	208	D13-4492676-4493072	promoter-TSS (Gh_D13G0405.1)	-240	Gh_D13G0405.1	Gh_D13G0405	Name=PUB26;description=U-box domain-containing protein 26
D11	54797472	54797968	D11-54797472-54797968	1000	88.3568	253	5	54797518	54797968	37.6739	207	54797472	54797941	50.683	253	D11-54797472-54797968	promoter-TSS (Gh_D11G2628.1)	-222	Gh_D11G2628.1	Gh_D11G2628	Name=mon2;description=Protein MON2 homolog
A06	18077982	18078410	A06-18077982-18078410	1000	87.9295	211	5	18077987	18078410	32.8838	206	18077982	18078363	55.0457	211	A06-18077982-18078410	promoter-TSS (Gh_A06G0672.1)	-429	Gh_A06G0672.1	Gh_A06G0672	Name=At3g13980;description=Protein BIG GRAIN 1-like A
D06	13473520	13473947	D06-13473520-13473947	1000	87.9077	211	5	13473520	13473882	38.6349	213	13473537	13473947	49.2728	193	D06-13473520-13473947	promoter-TSS (Gh_D06G0765.1)	-481	Gh_D06G0765.1	Gh_D06G0765	Name=At3g13980;description=Protein BIG GRAIN 1-like A
D02	41562785	41563192	D02-41562785-41563192	1000	86.3826	221	5	41562785	41563168	42.2922	221	41562822	41563192	44.0904	184	D02-41562785-41563192	promoter-TSS (Gh_D02G1266.1)	-963	Gh_D02G1266.1	Gh_D02G1266	Name=MYB44;description=Transcription factor MYB44
D12	5358352	5358897	D12-5358352-5358897	1000	86.2131	271	5	5358366	5358897	39.4577	265	5358352	5358842	46.7554	263	D12-5358352-5358897	promoter-TSS (Gh_D12G0355.1)	-364	Gh_D12G0355.1	Gh_D12G0355	;
D05	12270827	12271340	D05-12270827-12271340	1000	86.1757	276	5	12270890	12271266	42.5631	214	12270827	12271340	43.6126	275	D05-12270827-12271340	promoter-TSS (Gh_D05G1388.1)	-699	Gh_D05G1388.1	Gh_D05G1388	Name=BRG1;description=BOI-related E3 ubiquitin-protein ligase 1
A09	70548359	70548794	A09-70548359-70548794	1000	86.1232	186	5	70548359	70548763	40.9101	192	70548371	70548794	45.2131	168	A09-70548359-70548794	promoter-TSS (Gh_A09G1710.1)	-991	Gh_A09G1710.1	Gh_A09G1710	Name=WRKY19;description=Probable WRKY transcription factor 19
A11	10799596	10800195	A11-10799596-10800195	1000	85.6893	364	5	10799596	10800190	37.6739	364	10799744	10800195	48.0154	216	A11-10799596-10800195	promoter-TSS (Gh_A11G0984.1)	-956	Gh_A11G0984.1	Gh_A11G0984	Name=WRKY23;description=Probable WRKY transcription factor 23
scaffold2176_A08	17755	18259	scaffold2176_A08-17755-18259	1000	85.5265	260	5	17829	18259	42.5127	187	17755	18257	43.0138	259	scaffold2176_A08-17755-18259	promoter-TSS (Gh_A08G2464.1)	-109	Gh_A08G2464.1	Gh_A08G2464	Name=FH1;description=Formin-like protein 1
A02	8837505	8837938	A02-8837505-8837938	1000	84.9562	221	5	8837505	8837938	39.473	224	8837514	8837938	45.4831	210	A02-8837505-8837938	promoter-TSS (Gh_A02G0573.1)	-221	Gh_A02G0573.1	Gh_A02G0573	Name=METTL13;description=Methyltransferase-like protein 13
D06	55325515	55326015	D06-55325515-55326015	1000	84.2224	281	5	55325596	55325948	33.3799	205	55325515	55326015	50.8425	277	D06-55325515-55326015	promoter-TSS (Gh_D06G1664.1)	-237	Gh_D06G1664.1	Gh_D06G1664	Name=At4g22160;description=Uncharacterized protein At4g22160
D05	7476653	7477071	D05-7476653-7477071	1000	83.7652	181	5	7476653	7477051	37.191	175	7476653	7477071	46.5742	188	D05-7476653-7477071	promoter-TSS (Gh_D05G0883.1)	-355	Gh_D05G0883.1	Gh_D05G0883	Name=FTSH7;description=ATP-dependent zinc metalloprotease FTSH 7, chloroplastic
A07	6099452	6099916	A07-6099452-6099916	1000	83.7615	258	5	6099452	6099916	44.7465	254	6099547	6099906	39.0151	167	A07-6099452-6099916	promoter-TSS (Gh_A07G0471.1)	-57	Gh_A07G0471.1	Gh_A07G0471	;
D10	12180677	12181335	D10-12180677-12181335	1000	83.2981	369	5	12180677	12181335	40.6878	370	12180856	12181264	42.6103	189	D10-12180677-12181335	promoter-TSS (Gh_D10G0921.1)	-196	Gh_D10G0921.1	Gh_D10G0921	Name=RTNLB13;description=Reticulon-like protein B13
A01	23692750	23693255	A01-23692750-23693255	1000	83.1063	268	5	23692750	23693255	39.8932	270	23692822	23693179	43.2131	195	A01-23692750-23693255	promoter-TSS (Gh_A01G0927.1)	-688	Gh_A01G0927.1	Gh_A01G0927	Name=CKX5;description=Cytokinin dehydrogenase 5
A01	18289423	18290331	A01-18289423-18290331	1000	83.0627	339	5	18289461	18289964	38.2309	300	18289423	18290331	44.8317	340	A01-18289423-18290331	promoter-TSS (Gh_A01G0810.1)	-500	Gh_A01G0810.1	Gh_A01G0810	Name=MIZ1;description=Protein MIZU-KUSSEI 1
A11	79632024	79632449	A11-79632024-79632449	1000	81.9411	232	5	79632024	79632443	43.0706	233	79632080	79632449	38.8705	175	A11-79632024-79632449	promoter-TSS (Gh_A11G2319.1)	-225	Gh_A11G2319.1	Gh_A11G2319	Name=mon2;description=Protein MON2 homolog
D09	42618295	42618690	D09-42618295-42618690	1000	81.7528	206	5	42618305	42618669	38.4257	195	42618295	42618690	43.3272	207	D09-42618295-42618690	promoter-TSS (Gh_D09G1514.1)	-635	Gh_D09G1514.1	Gh_D09G1514	Name=At2g37240;description=Thioredoxin-like protein AAED1, chloroplastic
D08	42638269	42638796	D08-42638269-42638796	1000	81.7499	234	5	42638279	42638796	34.6382	226	42638269	42638759	47.1117	233	D08-42638269-42638796	promoter-TSS (Gh_D08G1297.1)	-800	Gh_D08G1297.1	Gh_D08G1297	Name=NFYB5;description=Nuclear transcription factor Y subunit B-5
D05	17218248	17218676	D05-17218248-17218676	1000	81.5794	158	5	17218261	17218636	36.4456	145	17218248	17218676	45.1337	159	D05-17218248-17218676	promoter-TSS (Gh_D05G1886.1)	486	Gh_D05G1885.1	Gh_D05G1885	Name=DIR2;description=Dirigent protein 2
A04	62471742	62472223	A04-62471742-62472223	1000	80.9792	213	5	62471784	62472173	37.337	175	62471742	62472223	43.6422	209	A04-62471742-62472223	promoter-TSS (Gh_A04G1235.1)	-995	Gh_A04G1235.1	Gh_A04G1235	Name=At2g01680;description=Ankyrin repeat-containing protein At2g01680
D13	54201103	54201624	D13-54201103-54201624	1000	80.5042	288	5	54201126	54201597	40.289	267	54201103	54201624	40.2152	286	D13-54201103-54201624	promoter-TSS (Gh_D13G1898.1)	-962	Gh_D13G1898.1	Gh_D13G1898	Name=GOLS2;description=Galactinol synthase 2
D06	14273789	14274278	D06-14273789-14274278	1000	80.4987	227	5	14273795	14274256	45.4383	221	14273789	14274278	35.0604	228	D06-14273789-14274278	promoter-TSS (Gh_D06G0807.1)	-284	Gh_D06G0807.1	Gh_D06G0807	Name=coq9;description=Ubiquinone biosynthesis protein COQ9, mitochondrial
A10	17541911	17542221	A10-17541911-17542221	1000	79.2294	181	5	17541940	17542211	38.0175	152	17541911	17542221	41.2119	181	A10-17541911-17542221	promoter-TSS (Gh_A10G0835.1)	-132	Gh_A10G0835.1	Gh_A10G0835	Name=RTNLB13;description=Reticulon-like protein B13
D13	60304274	60304679	D13-60304274-60304679	1000	78.8072	199	5	60304274	60304672	36.2861	181	60304311	60304679	42.5211	180	D13-60304274-60304679	promoter-TSS (Gh_D13G2430.1)	-326	Gh_D13G2430.1	Gh_D13G2430	Name=psaA;description=Photosystem I P700 chlorophyll a apoprotein A1
A10	99770052	99770490	A10-99770052-99770490	1000	78.4535	243	5	99770080	99770490	33.0945	220	99770052	99770482	45.359	239	A10-99770052-99770490	promoter-TSS (Gh_A10G2098.1)	-349	Gh_A10G2098.1	Gh_A10G2098	Name=At3g47570;description=Probable LRR receptor-like serine/threonine-protein kinase At3g47570
D09	35507100	35507721	D09-35507100-35507721	1000	78.1005	230	5	35507151	35507563	40.1903	178	35507100	35507721	37.9102	231	D09-35507100-35507721	promoter-TSS (Gh_D09G0979.1)	-234	Gh_D09G0979.1	Gh_D09G0979	Name=OEP80;description=Outer envelope protein 80, chloroplastic
D02	1015673	1016211	D02-1015673-1016211	1000	77.3825	278	5	1015673	1016211	39.0551	274	1015716	1016166	38.3274	239	D02-1015673-1016211	promoter-TSS (Gh_D02G0125.1)	-203	Gh_D02G0125.1	Gh_D02G0125	;
scaffold4076_D05	24478	25188	scaffold4076_D05-24478-25188	1000	77.1591	211	5	24478	24976	32.5055	180	24491	25188	44.6536	229	scaffold4076_D05-24478-25188	promoter-TSS (Gh_D05G3907.1)	-897	Gh_D05G3907.1	Gh_D05G3907	Name=AIP1;description=Protein phosphatase 2C 3
A01	79335	80407	A01-79335-80407	1000	77.1412	880	5	79335	80407	34.8096	878	79346	80368	42.3316	872	A01-79335-80407	promoter-TSS (Gh_A01G0011.1)	-524	Gh_A01G0012.1	Gh_A01G0012	;
D02	2102972	2103510	D02-2102972-2103510	1000	76.951	247	5	2102972	2103457	43.3407	238	2103057	2103510	33.6102	172	D02-2102972-2103510	promoter-TSS (Gh_D02G0188.1)	-934	Gh_D02G0188.1	Gh_D02G0188	Name=At1g05910;description=ATPase family AAA domain-containing protein At1g05910
A10	11550938	11551310	A10-11550938-11551310	1000	76.6929	179	5	11550954	11551301	33.2391	162	11550938	11551310	43.4539	180	A10-11550938-11551310	promoter-TSS (Gh_A10G0682.1)	-242	Gh_A10G0682.1	Gh_A10G0682	Name=COX5B-2;description=Cytochrome c oxidase subunit 5b-2, mitochondrial
D08	65120986	65121471	D08-65120986-65121471	1000	76.4825	206	5	65120986	65121471	37.5568	206	65121013	65121421	38.9257	179	D08-65120986-65121471	promoter-TSS (Gh_D08G2539.1)	-194	Gh_D08G2539.1	Gh_D08G2539	Name=MPP;description=Mitochondrial-processing peptidase subunit alpha
D09	43198823	43199330	D09-43198823-43199330	1000	76.4286	319	5	43198823	43199311	38.0175	320	43198936	43199330	38.4111	206	D09-43198823-43199330	promoter-TSS (Gh_D09G1564.1)	-384	Gh_D09G1564.1	Gh_D09G1564	Name=DIOX2;description=Probable 2-oxoglutarate/Fe(II)-dependent dioxygenase
D11	8466947	8467386	D11-8466947-8467386	1000	76.409	245	5	8466947	8467386	40.8782	245	8467022	8467372	35.5308	170	D11-8466947-8467386	promoter-TSS (Gh_D11G0974.1)	-298	Gh_D11G0974.1	Gh_D11G0974	Name=ACS1;description=1-aminocyclopropane-1-carboxylate synthase
D11	52580665	52581146	D11-52580665-52581146	1000	76.0547	231	5	52580682	52581146	38.8439	215	52580665	52581068	37.2108	231	D11-52580665-52581146	promoter-TSS (Gh_D11G2547.1)	-12	Gh_D11G2547.1	Gh_D11G2547	Name=THA1;description=Probable low-specificity L-threonine aldolase 1
D08	1464197	1464628	D08-1464197-1464628	1000	75.3363	227	5	1464197	1464628	37.0381	228	1464238	1464587	38.2983	186	D08-1464197-1464628	promoter-TSS (Gh_D08G0160.1)	-145	Gh_D08G0160.1	Gh_D08G0160	Name=AZOSEA38000;description=UPF0061 protein AZOSEA38000
A05	14641635	14642152	A05-14641635-14642152	1000	75.3004	258	5	14641635	14642135	34.9681	256	14641638	14642152	40.3323	257	A05-14641635-14642152	promoter-TSS (Gh_A05G1414.1)	-565	Gh_A05G1414.1	Gh_A05G1414	Name=SKIP27;description=F-box protein SKIP27
A03	4967305	4967828	A03-4967305-4967828	1000	75.2633	315	5	4967305	4967824	33.4906	315	4967414	4967828	41.7727	206	A03-4967305-4967828	promoter-TSS (Gh_A03G0297.1)	-931	Gh_A03G0297.1	Gh_A03G0297	Name=At5g60050;description=BTB/POZ domain-containing protein At5g60050
A11	63969635	63969975	A11-63969635-63969975	1000	74.7359	112	5	63969635	63969975	35.6593	111	63969635	63969974	39.0765	114	A11-63969635-63969975	promoter-TSS (Gh_A11G2056.1)	-729	Gh_A11G2056.1	Gh_A11G2056	Name=PNP1;description=Probable polyribonucleotide nucleotidyltransferase 1, chloroplastic
A02	3815477	3815959	A02-3815477-3815959	1000	74.6515	251	5	3815477	3815952	38.0603	251	3815505	3815959	36.5912	223	A02-3815477-3815959	promoter-TSS (Gh_A02G0318.1)	-418	Gh_A02G0318.1	Gh_A02G0318	Name=At2g13820;description=Non-specific lipid-transfer protein-like protein At2g13820
scaffold3059_A12	18005	18527	scaffold3059_A12-18005-18527	1000	74.5395	168	5	18019	18402	33.5263	140	18005	18527	41.0132	183	scaffold3059_A12-18005-18527	promoter-TSS (Gh_A12G2529.1)	-260	Gh_A12G2529.1	Gh_A12G2529	;
D06	10926096	10926505	D06-10926096-10926505	1000	74.2606	207	5	10926096	10926505	37.8555	205	10926139	10926505	36.4052	166	D06-10926096-10926505	promoter-TSS (Gh_D06G0643.1)	-906	Gh_D06G0643.1	Gh_D06G0643	;
D07	54963320	54963805	D07-54963320-54963805	1000	74.0697	250	5	54963320	54963805	31.7866	250	54963370	54963803	42.2831	200	D07-54963320-54963805	promoter-TSS (Gh_D07G2338.1)	-816	Gh_D07G2338.1	Gh_D07G2338	Name=B0507.2;description=BRO1 domain-containing protein BROX homolog
A04	3671865	3672673	A04-3671865-3672673	1000	73.8277	575	5	3672203	3672605	29.3092	240	3671865	3672673	44.5184	573	A04-3671865-3672673	promoter-TSS (Gh_A04G0191.1)	-313	Gh_A04G0191.1	Gh_A04G0191	;
D13	34516320	34516837	D13-34516320-34516837	1000	73.7763	216	5	34516320	34516837	31.6302	217	34516349	34516795	42.1461	187	D13-34516320-34516837	promoter-TSS (Gh_D13G1161.1)	63	Gh_D13G1161.1	Gh_D13G1161	Name=Os05g0155500;description=Importin subunit alpha-1b
D04	48841262	48841761	D04-48841262-48841761	1000	73.7501	256	5	48841330	48841720	36.98	188	48841262	48841761	36.7701	257	D04-48841262-48841761	promoter-TSS (Gh_D04G1664.1)	-168	Gh_D04G1664.1	Gh_D04G1664	Name=6OMT;description=(RS)-norcoclaurine 6-O-methyltransferase
A13	67522992	67523500	A13-67522992-67523500	1000	73.7404	238	5	67523003	67523443	30.2347	227	67522992	67523500	43.5056	239	A13-67522992-67523500	promoter-TSS (Gh_A13G1294.1)	-775	Gh_A13G1294.1	Gh_A13G1294	;
D12	5887896	5888622	D12-5887896-5888622	1000	73.7363	499	5	5888210	5888610	30.043	187	5887896	5888622	43.6933	497	D12-5887896-5888622	promoter-TSS (Gh_D12G0384.1)	-318	Gh_D12G0384.1	Gh_D12G0384	Name=MSRB2;description=Peptide methionine sulfoxide reductase B2, chloroplastic
D10	33006419	33006724	D10-33006419-33006724	1000	73.3056	80	5	33006422	33006713	32.013	78	33006419	33006724	41.2926	79	D10-33006419-33006724	promoter-TSS (Gh_D10G1463.1)	-194	Gh_D10G1463.1	Gh_D10G1463	Name=PNSB5;description=Photosynthetic NDH subunit of subcomplex B 5, chloroplastic
D03	4314185	4314721	D03-4314185-4314721	1000	72.8378	295	5	4314185	4314694	32.5055	294	4314293	4314721	40.3323	189	D03-4314185-4314721	promoter-TSS (Gh_D03G0357.1)	-356	Gh_D03G0357.1	Gh_D03G0357	;
A05	18645728	18646159	A05-18645728-18646159	1000	72.8007	235	5	18645734	18646138	31.028	228	18645728	18646159	41.7727	237	A05-18645728-18646159	promoter-TSS (Gh_A05G1768.1)	-989	Gh_A05G1768.1	Gh_A05G1768	Name=WOX4;description=WUSCHEL-related homeobox 4
A09	73650049	73650539	A09-73650049-73650539	1000	72.2835	247	5	73650087	73650497	29.5505	207	73650049	73650539	42.733	249	A09-73650049-73650539	promoter-TSS (Gh_A09G2061.1)	-147	Gh_A09G2061.1	Gh_A09G2061	Name=TENA_E;description=Probable bifunctional TENA-E protein
D12	681863	682836	D12-681863-682836	1000	72.1599	740	5	681863	682815	31.1023	759	682038	682836	41.0576	547	D12-681863-682836	promoter-TSS (Gh_D12G0051.1)	-196	Gh_D12G0051.1	Gh_D12G0051	Name=EDL3;description=EID1-like F-box protein 3
A12	4695575	4696060	A12-4695575-4696060	1000	71.9764	261	5	4695575	4696005	31.1023	261	4695664	4696060	40.8741	173	A12-4695575-4696060	promoter-TSS (Gh_A12G0282.1)	24	Gh_A12G0282.1	Gh_A12G0282	;
A05	17257573	17257774	A05-17257573-17257774	1000	71.958	84	5	17257573	17257774	33.6918	83	17257574	17257774	38.2661	84	A05-17257573-17257774	promoter-TSS (Gh_A05G1657.1)	-941	Gh_A05G1657.1	Gh_A05G1657	Name=KCS4;description=3-ketoacyl-CoA synthase 4
A08	92279424	92279931	A08-92279424-92279931	1000	71.8961	262	5	92279424	92279880	33.8852	262	92279465	92279931	38.011	221	A08-92279424-92279931	promoter-TSS (Gh_A08G1519.1)	-823	Gh_A08G1519.1	Gh_A08G1519	Name=Rbbp6;description=E3 ubiquitin-protein ligase RBBP6
D13	13275289	13275734	D13-13275289-13275734	1000	71.7881	204	5	13275327	13275709	30.3657	166	13275289	13275734	41.4224	204	D13-13275289-13275734	promoter-TSS (Gh_D13G0784.1)	-347	Gh_D13G0784.1	Gh_D13G0784	Name=MYB44;description=Transcription factor MYB44
D09	49462358	49462969	D09-49462358-49462969	1000	71.7671	297	5	49462465	49462969	35.1898	189	49462358	49462895	36.5773	299	D09-49462358-49462969	promoter-TSS (Gh_D09G2228.1)	-516	Gh_D09G2228.1	Gh_D09G2228	Name=At2g33280;description=Probable folate-biopterin transporter 9, chloroplastic
A05	19109071	19109527	A05-19109071-19109527	1000	71.4839	227	5	19109102	19109527	35.9531	196	19109071	19109450	35.5308	227	A05-19109071-19109527	promoter-TSS (Gh_A05G1821.1)	-279	Gh_A05G1821.1	Gh_A05G1821	Name=PUB4;description=U-box domain-containing protein 4
D07	51295238	51295640	D07-51295238-51295640	1000	71.4098	227	5	51295267	51295640	32.9981	198	51295238	51295632	38.4117	227	D07-51295238-51295640	promoter-TSS (Gh_D07G2108.1)	-785	Gh_D07G2108.1	Gh_D07G2108	Name=ZFP6;description=Zinc finger protein 6
D03	703593	704072	D03-703593-704072	1000	71.404	322	5	703593	704071	35.0715	324	703633	704072	36.3325	281	D03-703593-704072	promoter-TSS (Gh_D03G0095.1)	-4	Gh_D03G0095.1	Gh_D03G0095	;
scaffold2446_A10	63975	64454	scaffold2446_A10-63975-64454	1000	71.2367	246	5	64025	64454	26.1029	196	63975	64389	45.1337	246	scaffold2446_A10-63975-64454	promoter-TSS (Gh_A10G2209.1)	-345	Gh_A10G2209.1	Gh_A10G2209	Name=ANT;description=ADP,ATP carrier protein, mitochondrial
D05	32260173	32260637	D05-32260173-32260637	1000	71.1467	248	5	32260173	32260630	29.7039	248	32260205	32260637	41.4428	216	D05-32260173-32260637	promoter-TSS (Gh_D05G2863.1)	-971	Gh_D05G2863.1	Gh_D05G2863	Name=At3g19950;description=E3 ubiquitin-protein ligase RING1-like
D11	19042643	19043309	D11-19042643-19043309	1000	71.0366	297	5	19042667	19043136	33.2505	286	19042643	19043309	37.786	285	D11-19042643-19043309	promoter-TSS (Gh_D11G1728.1)	-513	Gh_D11G1728.1	Gh_D11G1728	;
D02	12908773	12909253	D02-12908773-12909253	1000	70.9868	217	5	12908823	12909253	35.049	167	12908773	12909166	35.9377	217	D02-12908773-12909253	promoter-TSS (Gh_D02G0790.1)	-259	Gh_D02G0790.1	Gh_D02G0790	Name=NAC002;description=NAC domain-containing protein 2
D13	3762924	3763547	D13-3762924-3763547	1000	70.9172	266	5	3762924	3763429	32.5055	265	3763014	3763547	38.4117	177	D13-3762924-3763547	promoter-TSS (Gh_D13G0368.1)	-158	Gh_D13G0368.1	Gh_D13G0368	Name=At2g19940;description=Probable N-acetyl-gamma-glutamyl-phosphate reductase, chloroplastic
A05	15436644	15437132	A05-15436644-15437132	1000	70.878	254	5	15436713	15437081	25.2072	181	15436644	15437132	45.6708	258	A05-15436644-15437132	promoter-TSS (Gh_A05G1512.1)	-357	Gh_A05G1512.1	Gh_A05G1512	;
D10	8113027	8113532	D10-8113027-8113532	1000	70.7483	258	5	8113027	8113450	35.5381	256	8113027	8113532	35.2102	260	D10-8113027-8113532	promoter-TSS (Gh_D10G0704.1)	-241	Gh_D10G0704.1	Gh_D10G0704	Name=COX5B-2;description=Cytochrome c oxidase subunit 5b-2, mitochondrial
A05	8297784	8298231	A05-8297784-8298231	1000	70.7355	241	5	8297784	8298231	28.8589	246	8297853	8298222	41.8766	168	A05-8297784-8298231	promoter-TSS (Gh_A05G0826.1)	-143	Gh_A05G0826.1	Gh_A05G0826	Name=yraH;description=Uncharacterized protein YraH
D01	4454046	4454446	D01-4454046-4454446	1000	70.536	230	5	4454140	4454446	36.4456	132	4454046	4454428	34.0904	235	D01-4454046-4454446	promoter-TSS (Gh_D01G0384.1)	-125	Gh_D01G0384.1	Gh_D01G0384	Name=Pold3;description=DNA polymerase delta subunit 3
D06	2744636	2745028	D06-2744636-2745028	1000	70.5266	165	5	2744636	2745028	37.0907	165	2744670	2745020	33.4359	131	D06-2744636-2745028	promoter-TSS (Gh_D06G0255.1)	-334	Gh_D06G0255.1	Gh_D06G0255	Name=UGT91C1;description=UDP-glycosyltransferase 91C1
A07	4284474	4284746	A07-4284474-4284746	1000	70.5113	108	5	4284480	4284746	35.4606	94	4284474	4284739	35.0507	117	A07-4284474-4284746	promoter-TSS (Gh_A07G0333.1)	-944	Gh_A07G0333.1	Gh_A07G0333	Name=CHUP1;description=Protein CHUP1, chloroplastic
A12	82508953	82509378	A12-82508953-82509378	1000	70.344	218	5	82509011	82509324	32.7173	158	82508953	82509378	37.6267	221	A12-82508953-82509378	promoter-TSS (Gh_A12G1967.1)	-782	Gh_A12G1967.1	Gh_A12G1967	Name=Rbbp6;description=E3 ubiquitin-protein ligase RBBP6
D05	25251121	25251765	D05-25251121-25251765	1000	70.2306	362	5	25251121	25251765	34.9626	362	25251273	25251737	35.268	210	D05-25251121-25251765	promoter-TSS (Gh_D05G2510.1)	-743	Gh_D05G2510.1	Gh_D05G2510	;
D12	54498635	54499274	D12-54498635-54499274	1000	70.1177	417	5	54498786	54499274	38.9082	256	54498635	54499270	31.2095	427	D12-54498635-54499274	promoter-TSS (Gh_D12G2146.1)	-794	Gh_D12G2146.1	Gh_D12G2146	Name=Rbbp6;description=E3 ubiquitin-protein ligase RBBP6
D02	8691274	8691713	D02-8691274-8691713	1000	69.9911	197	5	8691275	8691688	27.5177	190	8691274	8691713	42.4734	203	D02-8691274-8691713	promoter-TSS (Gh_D02G0633.1)	-253	Gh_D02G0633.1	Gh_D02G0633	Name=METTL13;description=Methyltransferase-like protein 13
D04	14591178	14591617	D04-14591178-14591617	1000	69.3333	223	5	14591189	14591602	32.4048	212	14591178	14591617	36.9285	223	D04-14591178-14591617	promoter-TSS (Gh_D04G0719.1)	-903	Gh_D04G0719.1	Gh_D04G0719	Name=ACR6;description=ACT domain-containing protein ACR6
D06	32519688	32520115	D06-32519688-32520115	1000	68.9195	223	5	32519695	32520115	30.568	216	32519688	32520110	38.3515	223	D06-32519688-32520115	promoter-TSS (Gh_D06G1233.1)	-601	Gh_D06G1233.1	Gh_D06G1233	Name=HAC12;description=Histone acetyltransferase HAC12
A06	15797598	15798027	A06-15797598-15798027	1000	68.8453	243	5	15797660	15798005	32.3284	177	15797598	15798027	36.5169	248	A06-15797598-15798027	promoter-TSS (Gh_A06G0615.1)	-212	Gh_A06G0615.1	Gh_A06G0615	Name=SYNC1;description=Asparagine--tRNA ligase, cytoplasmic 1
D06	61616384	61616801	D06-61616384-61616801	1000	68.2689	165	5	61616384	61616742	33.0587	163	61616420	61616801	35.2102	131	D06-61616384-61616801	promoter-TSS (Gh_D06G2005.1)	-264	Gh_D06G2005.1	Gh_D06G2005	Name=COX5B-2;description=Cytochrome c oxidase subunit 5b-2, mitochondrial
scaffold2291_A09	146691	147150	scaffold2291_A09-146691-147150	1000	67.9004	227	5	146762	147118	27.088	156	146691	147150	40.8124	228	scaffold2291_A09-146691-147150	promoter-TSS (Gh_A09G2340.1)	-596	Gh_A09G2340.1	Gh_A09G2340	;
D12	10037833	10038255	D12-10037833-10038255	1000	67.7379	237	5	10037862	10038255	28.025	207	10037833	10038251	39.7129	238	D12-10037833-10038255	promoter-TSS (Gh_D12G0544.1)	-103	Gh_D12G0544.1	Gh_D12G0544	Name=ODO1;description=Protein ODORANT1
A02	73432531	73433029	A02-73432531-73433029	1000	67.6551	226	5	73432531	73432992	36.4456	231	73432620	73433029	31.2095	133	A02-73432531-73433029	promoter-TSS (Gh_A02G1236.1)	-289	Gh_A02G1236.1	Gh_A02G1236	;
scaffold2277_A09	3215	3771	scaffold2277_A09-3215-3771	1000	67.5439	222	5	3215	3771	32.013	222	3247	3678	35.5308	190	scaffold2277_A09-3215-3771	promoter-TSS (Gh_A09G2226.1)	-257	Gh_A09G2226.1	Gh_A09G2226	Name=VIT_05s0020g04070;description=1,2-dihydroxy-3-keto-5-methylthiopentene dioxygenase 1
D05	16700088	16700579	D05-16700088-16700579	1000	67.2653	191	5	16700088	16700579	32.6036	191	16700115	16700528	34.6617	164	D05-16700088-16700579	promoter-TSS (Gh_D05G1839.1)	-431	Gh_D05G1839.1	Gh_D05G1839	;
scaffold1430_A06	21068	21515	scaffold1430_A06-21068-21515	1000	67.2145	170	5	21076	21431	26.8645	156	21068	21515	40.35	176	scaffold1430_A06-21068-21515	promoter-TSS (Gh_A06G2073.1)	-162	Gh_A06G2073.1	Gh_A06G2073	Name=SF3B2;description=Splicing factor 3B subunit 2
D12	56398782	56399327	D12-56398782-56399327	1000	67.1747	206	5	56398791	56399299	29.9526	192	56398782	56399327	37.2221	211	D12-56398782-56399327	promoter-TSS (Gh_D12G2324.1)	-32	Gh_D12G2324.1	Gh_D12G2324	Name=CSLG3;description=Cellulose synthase-like protein G3
D11	7759150	7759610	D11-7759150-7759610	1000	67.0506	232	5	7759194	7759562	30.0004	189	7759150	7759610	37.0502	232	D11-7759150-7759610	promoter-TSS (Gh_D11G0897.1)	8	Gh_D11G0897.1	Gh_D11G0897	Name=At3g61080;description=Protein-ribulosamine 3-kinase, chloroplastic
A07	74712574	74713120	A07-74712574-74713120	1000	67.0143	306	5	74712636	74713096	30.043	244	74712574	74713120	36.9712	306	A07-74712574-74713120	promoter-TSS (Gh_A07G1909.1)	79	Gh_A07G1909.1	Gh_A07G1909	Name=DRIP2;description=E3 ubiquitin protein ligase DRIP2
D01	59874721	59875170	D01-59874721-59875170	1000	67.0019	262	5	59874721	59875127	29.5505	272	59874756	59875170	37.4514	217	D01-59874721-59875170	promoter-TSS (Gh_D01G2083.1)	-271	Gh_D01G2083.1	Gh_D01G2083	Name=LOG3;description=Cytokinin riboside 5'-monophosphate phosphoribohydrolase LOG3
D08	58513111	58513488	D08-58513111-58513488	1000	65.7469	166	5	58513111	58513453	36.9381	164	58513148	58513488	28.8088	131	D08-58513111-58513488	promoter-TSS (Gh_D08G2001.1)	-104	Gh_D08G2001.1	Gh_D08G2001	Name=FAP1;description=Fatty-acid-binding protein 1
D06	7853639	7854069	D06-7853639-7854069	1000	65.6356	211	5	7853652	7854069	32.5055	199	7853639	7854035	33.1301	211	D06-7853639-7854069	promoter-TSS (Gh_D06G0520.1)	-225	Gh_D06G0520.1	Gh_D06G0520	;
scaffold3703_A13	111195	111615	scaffold3703_A13-111195-111615	1000	65.6156	189	5	111239	111615	27.2049	154	111195	111592	38.4107	180	scaffold3703_A13-111195-111615	promoter-TSS (Gh_A13G2337.1)	-258	Gh_A13G2337.1	Gh_A13G2337	Name=CCDC93;description=Coiled-coil domain-containing protein 93
scaffold1234_A05	49210	49731	scaffold1234_A05-49210-49731	1000	65.5615	191	5	49210	49639	29.5505	194	49224	49731	36.011	174	scaffold1234_A05-49210-49731	promoter-TSS (Gh_A05G3865.1)	-245	Gh_A05G3865.1	Gh_A05G3865	Name=PV42A;description=SNF1-related protein kinase regulatory subunit gamma-like PV42a
scaffold2586_A10	94432	94943	scaffold2586_A10-94432-94943	1000	65.3781	240	5	94464	94823	29.0331	208	94432	94943	36.345	240	scaffold2586_A10-94432-94943	promoter-TSS (Gh_A10G2308.1)	-156	Gh_A10G2308.1	Gh_A10G2308	Name=CBSDUF1;description=DUF21 domain-containing protein At4g14240
D03	5770444	5770970	D03-5770444-5770970	1000	65.1263	253	5	5770473	5770970	24.794	170	5770444	5770959	40.3323	308	D03-5770444-5770970	promoter-TSS (Gh_D03G0408.1)	-393	Gh_D03G0408.1	Gh_D03G0408	description=Inositol-3-phosphate synthase ;
D01	13552675	13553553	D01-13552675-13553553	1000	65.0494	196	5	13552675	13553507	37.6114	148	13552713	13553553	27.438	158	D01-13552675-13553553	promoter-TSS (Gh_D01G0837.1)	-626	Gh_D01G0837.1	Gh_D01G0837	Name=MIZ1;description=Protein MIZU-KUSSEI 1
D05	58057692	58058161	D05-58057692-58058161	1000	64.8096	264	5	58057692	58058138	26.0322	263	58057763	58058161	38.7774	194	D05-58057692-58058161	promoter-TSS (Gh_D05G3514.1)	-306	Gh_D05G3514.1	Gh_D05G3514	;
D12	17673544	17673936	D12-17673544-17673936	1000	64.7234	203	5	17673544	17673931	29.3787	203	17673572	17673936	35.3447	176	D12-17673544-17673936	promoter-TSS (Gh_D12G0731.1)	3	Gh_D12G0731.1	Gh_D12G0731	Name=PUB30;description=U-box domain-containing protein 30
A06	20839983	20840384	A06-20839983-20840384	1000	64.7052	192	5	20839983	20840384	27.2134	196	20840018	20840324	37.4917	153	A06-20839983-20840384	promoter-TSS (Gh_A06G0710.1)	-889	Gh_A06G0710.1	Gh_A06G0710	Name=ARF19;description=Auxin response factor 19
D13	15721534	15722036	D13-15721534-15722036	1000	64.663	307	5	15721534	15722029	32.013	305	15721572	15722036	32.6499	271	D13-15721534-15722036	promoter-TSS (Gh_D13G0852.1)	-241	Gh_D13G0852.1	Gh_D13G0852	Name=At1g15670;description=F-box/kelch-repeat protein At1g15670
A12	5701020	5701323	A12-5701020-5701323	1000	64.5773	136	5	5701020	5701322	29.3787	150	5701030	5701323	35.1986	113	A12-5701020-5701323	promoter-TSS (Gh_A12G0318.1)	-315	Gh_A12G0318.1	Gh_A12G0318	;
A08	295371	295924	A08-295371-295924	1000	64.215	218	5	295371	295805	33.8719	218	295372	295924	30.3431	217	A08-295371-295924	promoter-TSS (Gh_A08G0040.1)	-592	Gh_A08G0040.1	Gh_A08G0040	Name=At2g38640;description=Protein LURP-one-related 8
D08	57900930	57901409	D08-57900930-57901409	1000	63.8822	300	5	57901023	57901409	30.9501	212	57900930	57901407	32.932	295	D08-57900930-57901409	promoter-TSS (Gh_D08G1959.1)	-526	Gh_D08G1959.1	Gh_D08G1959	Name=Kdm5a;description=Lysine-specific demethylase 5A
D02	43133883	43134309	D02-43133883-43134309	1000	63.6443	165	5	43133912	43134299	27.9429	131	43133883	43134309	35.7015	170	D02-43133883-43134309	promoter-TSS (Gh_D02G1309.1)	-918	Gh_D02G1309.1	Gh_D02G1309	Name=At1g69160;description=Protein BIG GRAIN 1-like E
D10	99448	99966	D10-99448-99966	1000	63.3697	212	5	99492	99938	24.3572	163	99448	99966	39.0125	218	D10-99448-99966	promoter-TSS (Gh_D10G0009.1)	-602	Gh_D10G0009.1	Gh_D10G0009	Name=HAC1;description=Histone acetyltransferase HAC1
A02	45657214	45657794	A02-45657214-45657794	1000	63.3128	290	5	45657227	45657794	23.5776	277	45657214	45657657	39.7352	290	A02-45657214-45657794	promoter-TSS (Gh_A02G1032.1)	-322	Gh_A02G1032.1	Gh_A02G1032	Name=RTNLB5;description=Reticulon-like protein B5
A12	84311897	84312431	A12-84311897-84312431	1000	63.101	168	5	84311897	84312427	32.1989	167	84311901	84312431	30.9021	165	A12-84311897-84312431	promoter-TSS (Gh_A12G2148.1)	-8	Gh_A12G2148.1	Gh_A12G2148	Name=CSLG3;description=Cellulose synthase-like protein G3
D09	45745942	45746367	D09-45745942-45746367	1000	62.8781	211	5	45745942	45746367	27.8655	212	45745970	45746342	35.0127	183	D09-45745942-45746367	promoter-TSS (Gh_D09G1813.1)	-998	Gh_D09G1813.1	Gh_D09G1813	Name=WRKY19;description=Probable WRKY transcription factor 19
A11	7161641	7162001	A11-7161641-7162001	1000	62.6806	213	5	7161651	7162001	29.5505	203	7161641	7161997	33.1301	213	A11-7161641-7162001	promoter-TSS (Gh_A11G0741.1)	-686	Gh_A11G0741.1	Gh_A11G0741	Name=LBD19;description=LOB domain-containing protein 19
A01	2362935	2363357	A01-2362935-2363357	1000	62.5885	182	5	2362935	2363357	30.5793	180	2362953	2363317	32.0093	167	A01-2362935-2363357	promoter-TSS (Gh_A01G0245.1)	-214	Gh_A01G0245.1	Gh_A01G0245	Name=ATK4;description=Kinesin-4
A05	26260911	26261404	A05-26260911-26261404	1000	62.4234	199	5	26260911	26261404	32.5867	199	26260914	26261398	29.8367	197	A05-26260911-26261404	promoter-TSS (Gh_A05G2250.1)	-830	Gh_A05G2250.1	Gh_A05G2250	;
D05	2990606	2991221	D05-2990606-2991221	1000	62.2528	381	5	2990606	2991221	28.8128	379	2990702	2991157	33.4401	287	D05-2990606-2991221	promoter-TSS (Gh_D05G0357.1)	-314	Gh_D05G0357.1	Gh_D05G0357	;
D05	11994620	11995086	D05-11994620-11995086	1000	62.2209	260	5	11994620	11995073	30.2093	267	11994651	11995086	32.0116	222	D05-11994620-11995086	promoter-TSS (Gh_D05G1362.1)	-111	Gh_D05G1362.1	Gh_D05G1362	;
D08	53661980	53662420	D08-53661980-53662420	1000	62.0521	219	5	53661988	53662402	23.6404	211	53661980	53662420	38.4117	219	D08-53661980-53662420	promoter-TSS (Gh_D08G1742.1)	-760	Gh_D08G1742.1	Gh_D08G1742	;
A11	6258365	6258811	A11-6258365-6258811	1000	61.8801	218	5	6258380	6258811	33.4719	203	6258365	6258793	28.4082	218	A11-6258365-6258811	promoter-TSS (Gh_A11G0639.1)	-41	Gh_A11G0639.1	Gh_A11G0639	Name=Stoml2;description=Stomatin-like protein 2, mitochondrial
A11	31341582	31342244	A11-31341582-31342244	1000	61.6832	448	5	31341790	31342190	28.073	240	31341582	31342244	33.6102	449	A11-31341582-31342244	promoter-TSS (Gh_A11G1781.1)	-292	Gh_A11G1781.1	Gh_A11G1781	Name=SPT;description=Transcription factor SPATULA
D05	20092259	20092713	D05-20092259-20092713	1000	61.6145	211	5	20092259	20092713	26.3692	211	20092259	20092683	35.2453	211	D05-20092259-20092713	promoter-TSS (Gh_D05G2147.1)	-408	Gh_D05G2147.1	Gh_D05G2147	Name=ISA3;description=Isoamylase 3, chloroplastic
A07	23855746	23856153	A07-23855746-23856153	1000	61.3689	186	5	23855748	23856150	26.6395	179	23855746	23856153	34.7295	192	A07-23855746-23856153	promoter-TSS (Gh_A07G1126.1)	-582	Gh_A07G1126.1	Gh_A07G1126	Name=MYB46;description=Transcription factor MYB46
A09	73325486	73326009	A09-73325486-73326009	1000	61.1536	246	5	73325567	73325989	26.1029	165	73325486	73326009	35.0507	247	A09-73325486-73326009	promoter-TSS (Gh_A09G2016.1)	-498	Gh_A09G2016.1	Gh_A09G2016	Name=At2g33280;description=Probable folate-biopterin transporter 9, chloroplastic
A05	24182406	24182926	A05-24182406-24182926	1000	60.1933	250	5	24182431	24182926	26.1029	225	24182406	24182845	34.0904	250	A05-24182406-24182926	promoter-TSS (Gh_A05G2121.1)	-121	Gh_A05G2121.1	Gh_A05G2121	;
D05	14280240	14280777	D05-14280240-14280777	1000	59.5097	353	5	14280355	14280763	20.4898	238	14280240	14280777	39.0198	353	D05-14280240-14280777	promoter-TSS (Gh_D05G1579.1)	-640	Gh_D05G1579.1	Gh_D05G1579	Name=SKIP27;description=F-box protein SKIP27
D09	45419799	45420269	D09-45419799-45420269	1000	59.1896	192	5	45419801	45420204	28.5131	187	45419799	45420269	30.6765	196	D09-45419799-45420269	promoter-TSS (Gh_D09G1782.1)	-344	Gh_D09G1782.1	Gh_D09G1782	Name=WAXY;description=Granule-bound starch synthase 1, chloroplastic/amyloplastic
A07	11168910	11169435	A07-11168910-11169435	1000	59.0793	247	5	11169015	11169435	30.07	142	11168910	11169405	29.0093	247	A07-11168910-11169435	promoter-TSS (Gh_A07G0724.1)	-145	Gh_A07G0724.1	Gh_A07G0724	Name=UAM1;description=UDP-arabinopyranose mutase 1
D03	33520692	33521412	D03-33520692-33521412	1000	58.5984	236	5	33520732	33521278	22.2611	195	33520692	33521412	36.3373	237	D03-33520692-33521412	promoter-TSS (Gh_D03G0982.1)	-286	Gh_D03G0982.1	Gh_D03G0982	;
D09	45168071	45168947	D09-45168071-45168947	1000	58.4334	333	5	45168198	45168814	32.5055	206	45168071	45168947	25.9279	333	D09-45168071-45168947	promoter-TSS (Gh_D09G1743.1)	55	Gh_D09G1743.1	Gh_D09G1743	Name=Os01g0656200;description=Probable protein phosphatase 2C 8
D11	6302146	6302619	D11-6302146-6302619	1000	58.1521	262	5	6302146	6302619	32.1438	263	6302233	6302611	26.0084	175	D11-6302146-6302619	promoter-TSS (Gh_D11G0729.1)	-519	Gh_D11G0729.1	Gh_D11G0729	Name=GLCAT14B;description=Beta-glucuronosyltransferase GlcAT14B
D09	42520449	42520862	D09-42520449-42520862	1000	57.4995	207	5	42520449	42520862	28.3931	210	42520464	42520788	29.1064	190	D09-42520449-42520862	promoter-TSS (Gh_D09G1497.1)	-272	Gh_D09G1497.1	Gh_D09G1497	;
A11	92951137	92951606	A11-92951137-92951606	1000	57.3495	211	5	92951156	92951606	27.5805	206	92951137	92951520	29.7691	197	A11-92951137-92951606	promoter-TSS (Gh_A11G2902.1)	-994	Gh_A11G2902.1	Gh_A11G2902	Name=APRR7;description=Two-component response regulator-like APRR7
scaffold271_A02	76732	77177	scaffold271_A02-76732-77177	1000	56.8535	241	5	76732	77175	24.2582	235	76780	77177	32.5953	200	scaffold271_A02-76732-77177	promoter-TSS (Gh_A02G1751.1)	-766	Gh_A02G1751.1	Gh_A02G1751	Name=ATL21A;description=Putative RING-H2 finger protein ATL21A
A11	3455265	3455659	A11-3455265-3455659	1000	56.7991	212	5	3455308	3455651	27.7244	170	3455265	3455659	29.0747	211	A11-3455265-3455659	promoter-TSS (Gh_A11G0376.1)	-252	Gh_A11G0376.1	Gh_A11G0376	Name=NBR1;description=Protein NBR1 homolog
D03	44309118	44309535	D03-44309118-44309535	1000	56.7512	225	5	44309144	44309508	32.1989	208	44309118	44309535	24.5523	216	D03-44309118-44309535	promoter-TSS (Gh_D03G1519.1)	-473	Gh_D03G1519.1	Gh_D03G1519	;
D03	4833982	4834862	D03-4833982-4834862	1000	56.737	267	5	4834077	4834862	22.5852	172	4833982	4834531	34.1518	267	D03-4833982-4834862	promoter-TSS (Gh_D03G0373.1)	-447	Gh_D03G0373.1	Gh_D03G0373	;
D10	37616377	37616829	D10-37616377-37616829	1000	56.5151	188	5	37616438	37616829	23.4965	127	37616377	37616760	33.0186	188	D10-37616377-37616829	promoter-TSS (Gh_D10G1516.1)	-203	Gh_D10G1516.1	Gh_D10G1516	Name=CBSDUF1;description=DUF21 domain-containing protein At4g14240
A10	79487397	79487773	A10-79487397-79487773	1000	56.5074	201	5	79487397	79487773	29.7696	200	79487431	79487753	26.7378	169	A10-79487397-79487773	promoter-TSS (Gh_A10G1463.1)	-88	Gh_A10G1463.1	Gh_A10G1463	description=Endo-1,3;
D13	48645447	48645881	D13-48645447-48645881	1000	56.3996	194	5	48645457	48645866	29.7243	184	48645447	48645881	26.6752	195	D13-48645447-48645881	promoter-TSS (Gh_D13G1595.1)	-756	Gh_D13G1595.1	Gh_D13G1595	Name=IRKI;description=IRK-interacting protein
D09	4215415	4215890	D09-4215415-4215890	1000	55.9626	196	5	4215432	4215817	21.6728	179	4215415	4215890	34.2898	196	D09-4215415-4215890	promoter-TSS (Gh_D09G0150.1)	-163	Gh_D09G0150.1	Gh_D09G0150	Name=RPL34;description=60S ribosomal protein L34
D06	12075779	12076368	D06-12075779-12076368	1000	55.9338	341	5	12075779	12076368	28.5655	338	12075949	12076314	27.3683	175	D06-12075779-12076368	promoter-TSS (Gh_D06G0697.1)	-226	Gh_D06G0697.1	Gh_D06G0697	Name=SYNC1;description=Asparagine--tRNA ligase, cytoplasmic 1
A08	102790852	102791284	A08-102790852-102791284	1000	55.6717	227	5	102790887	102791256	27.9962	192	102790852	102791284	27.6756	228	A08-102790852-102791284	promoter-TSS (Gh_A08G2174.1)	-160	Gh_A08G2174.1	Gh_A08G2174	Name=MPP;description=Mitochondrial-processing peptidase subunit alpha
A06	7699782	7700203	A06-7699782-7700203	1000	55.5449	193	5	7699789	7700164	25.559	186	7699782	7700203	29.9859	193	A06-7699782-7700203	promoter-TSS (Gh_A06G0437.1)	-61	Gh_A06G0437.1	Gh_A06G0437	Name=SRG1;description=Protein SRG1
scaffold1940_A08	46968	47489	scaffold1940_A08-46968-47489	1000	55.3919	251	5	47048	47420	26.1029	172	46968	47489	29.2889	250	scaffold1940_A08-46968-47489	promoter-TSS (Gh_A08G2382.1)	-590	Gh_A08G2382.1	Gh_A08G2382	Name=Kdm5a;description=Lysine-specific demethylase 5A
A07	2113862	2114311	A07-2113862-2114311	1000	55.3678	246	5	2113947	2114308	28.4737	163	2113862	2114311	26.8941	245	A07-2113862-2114311	promoter-TSS (Gh_A07G0166.1)	-177	Gh_A07G0166.1	Gh_A07G0166	Name=VTE1;description=Tocopherol cyclase, chloroplastic
D13	53109085	53109597	D13-53109085-53109597	1000	55.3597	186	5	53109085	53109597	27.9216	187	53109104	53109498	27.438	167	D13-53109085-53109597	promoter-TSS (Gh_D13G1807.1)	-235	Gh_D13G1807.1	Gh_D13G1807	Name=ERF1B;description=Ethylene-responsive transcription factor 1B
A01	98350367	98350773	A01-98350367-98350773	1000	55.348	212	5	98350424	98350738	26.0175	169	98350367	98350773	29.3305	199	A01-98350367-98350773	promoter-TSS (Gh_A01G1842.1)	-270	Gh_A01G1842.1	Gh_A01G1842	Name=LOG3;description=Cytokinin riboside 5'-monophosphate phosphoribohydrolase LOG3
A01	99355344	99355918	A01-99355344-99355918	1000	55.33	384	5	99355541	99355918	23.6404	180	99355344	99355911	31.6896	392	A01-99355344-99355918	promoter-TSS (Gh_A01G1941.1)	-139	Gh_A01G1941.1	Gh_A01G1941	Name=At3g54130;description=Ataxin-3 homolog
scaffold3415_A13	94898	95286	scaffold3415_A13-94898-95286	1000	55.1757	186	4.82807	94903	95286	32.5194	183	94898	95284	22.6564	185	scaffold3415_A13-94898-95286	promoter-TSS (Gh_A13G2092.1)	-278	Gh_A13G2092.1	Gh_A13G2092	Name=ATJ10;description=Chaperone protein dnaJ 10
A07	30742210	30742613	A07-30742210-30742613	1000	55.0061	160	5	30742210	30742590	25.237	140	30742260	30742613	29.7691	131	A07-30742210-30742613	promoter-TSS (Gh_A07G1295.1)	-485	Gh_A07G1295.1	Gh_A07G1295	Name=At1g01540;description=Probable serine/threonine-protein kinase At1g01540
D12	41396510	41396935	D12-41396510-41396935	1000	54.822	224	5	41396528	41396935	22.8117	206	41396510	41396920	32.0103	224	D12-41396510-41396935	promoter-TSS (Gh_D12G1304.1)	-81	Gh_D12G1304.1	Gh_D12G1304	Name=At5g01610;description=Uncharacterized protein At5g01610
D01	17257288	17257867	D01-17257288-17257867	1000	54.8027	274	5	17257288	17257756	24.794	274	17257343	17257867	30.0087	219	D01-17257288-17257867	promoter-TSS (Gh_D01G0972.1)	-425	Gh_D01G0972.1	Gh_D01G0972	Name=CKX5;description=Cytokinin dehydrogenase 5
D12	1697251	1697628	D12-1697251-1697628	1000	54.7707	196	4.82124	1697280	1697622	19.9016	179	1697251	1697628	34.8691	184	D12-1697251-1697628	promoter-TSS (Gh_D12G0131.1)	-297	Gh_D12G0131.1	Gh_D12G0131	Name=PSD3;description=Phosphatidylserine decarboxylase proenzyme 3
D08	53885911	53886358	D08-53885911-53886358	1000	54.7306	213	5	53885923	53886322	24.2195	199	53885911	53886358	30.511	215	D08-53885911-53886358	promoter-TSS (Gh_D08G1756.1)	-994	Gh_D08G1756.1	Gh_D08G1756	Name=At5g47070;description=Probable receptor-like protein kinase At5g47070
A04	20095821	20096213	A04-20095821-20096213	1000	54.5305	215	5	20095821	20096213	30.043	214	20095880	20096213	24.4874	158	A04-20095821-20096213	promoter-TSS (Gh_A04G0473.1)	-141	Gh_A04G0473.1	Gh_A04G0473	Name=RPS5;description=40S ribosomal protein S5 (Fragment)
A03	100126596	100126998	A03-100126596-100126998	1000	54.5172	216	4.78066	100126640	100126978	31.9575	176	100126596	100126998	22.5597	212	A03-100126596-100126998	promoter-TSS (Gh_A03G1930.1)	-816	Gh_A03G1930.1	Gh_A03G1930	Name=PID;description=Protein kinase PINOID
D10	57288935	57289318	D10-57288935-57289318	1000	54.3945	188	5	57288956	57289318	24.6254	171	57288935	57289282	29.7691	184	D10-57288935-57289318	promoter-TSS (Gh_D10G2090.1)	-718	Gh_D10G2090.1	Gh_D10G2090	;
D05	61742701	61743153	D05-61742701-61743153	1000	54.2461	204	4.62556	61742701	61743132	18.7153	211	61742701	61743153	35.5308	197	D05-61742701-61743153	promoter-TSS (Gh_D05G3714.1)	-433	Gh_D05G3714.1	Gh_D05G3714	Name=MYB35;description=Transcription factor MYB35
scaffold2461_A10	55393	56027	scaffold2461_A10-55393-56027	1000	53.9398	463	5	55606	56022	26.6284	254	55393	56027	27.3115	459	scaffold2461_A10-55393-56027	promoter-TSS (Gh_A10G2259.1)	-507	Gh_A10G2259.1	Gh_A10G2259	Name=KINESIN-13A;description=Kinesin-13A
D08	31983688	31984086	D08-31983688-31984086	1000	53.8326	181	4.90416	31983709	31984010	20.494	159	31983688	31984086	33.3386	182	D08-31983688-31984086	promoter-TSS (Gh_D08G1094.1)	-799	Gh_D08G1094.1	Gh_D08G1094	Name=NRPB6B;description=DNA-directed RNA polymerases II and V subunit 6B
A13	18136438	18136895	A13-18136438-18136895	1000	53.3889	205	5	18136438	18136895	22.8911	206	18136446	18136821	30.4978	197	A13-18136438-18136895	promoter-TSS (Gh_A13G0647.1)	-463	Gh_A13G0647.1	Gh_A13G0647	Name=TCP15;description=Transcription factor TCP15
A01	50627475	50627977	A01-50627475-50627977	1000	53.199	228	5	50627507	50627875	23.4383	196	50627475	50627977	29.7608	228	A01-50627475-50627977	promoter-TSS (Gh_A01G1151.1)	-543	Gh_A01G1151.1	Gh_A01G1151	Name=ERF024;description=Ethylene-responsive transcription factor ERF024
D12	40112664	40113106	D12-40112664-40113106	1000	53.0075	214	5	40112664	40113018	25.1647	212	40112691	40113106	27.8429	190	D12-40112664-40113106	promoter-TSS (Gh_D12G1224.1)	80	Gh_D12G1224.1	Gh_D12G1224	Name=SPCC1223.01;description=E3 ubiquitin-protein ligase hel2
A11	8337667	8338118	A11-8337667-8338118	1000	52.7572	168	4.85532	8337692	8338118	29.5505	149	8337667	8338064	23.2067	163	A11-8337667-8338118	promoter-TSS (Gh_A11G0831.1)	-383	Gh_A11G0831.1	Gh_A11G0831	Name=ACS1;description=1-aminocyclopropane-1-carboxylate synthase
D09	48417780	48418197	D09-48417780-48418197	1000	52.6414	159	5	48417824	48418197	24.0601	112	48417780	48418196	28.5813	162	D09-48417780-48418197	promoter-TSS (Gh_D09G2119.1)	-246	Gh_D09G2119.1	Gh_D09G2119	Name=VIT_05s0020g04070;description=1,2-dihydroxy-3-keto-5-methylthiopentene dioxygenase 1
D12	15285904	15286450	D12-15285904-15286450	1000	52.5994	297	5	15286025	15286450	27.5524	183	15285904	15286391	25.0469	290	D12-15285904-15286450	promoter-TSS (Gh_D12G0700.1)	-474	Gh_D12G0700.1	Gh_D12G0700	;
D05	16916729	16917111	D05-16916729-16917111	1000	52.2163	187	3.88393	16916729	16917111	33.4906	191	16916746	16917054	18.7257	167	D05-16916729-16917111	promoter-TSS (Gh_D05G1854.1)	-201	Gh_D05G1854.1	Gh_D05G1854	Name=At4g34480;description=Glucan endo-1,3-beta-glucosidase 7
A01	4931515	4932001	A01-4931515-4932001	1000	52.1957	255	4.89001	4931515	4932001	20.8259	257	4931560	4931992	31.3698	208	A01-4931515-4932001	promoter-TSS (Gh_A01G0350.1)	-129	Gh_A01G0350.1	Gh_A01G0350	Name=Pold3;description=DNA polymerase delta subunit 3
A11	89979457	89979863	A11-89979457-89979863	1000	52.0262	180	5	89979460	89979847	22.2811	177	89979457	89979863	29.7451	180	A11-89979457-89979863	promoter-TSS (Gh_A11G2738.1)	-875	Gh_A11G2738.1	Gh_A11G2738	Name=R3HDM1;description=R3H domain-containing protein 1
A06	32093653	32094038	A06-32093653-32094038	1000	51.9443	180	5	32093679	32094038	22.6554	152	32093653	32093999	29.2889	182	A06-32093653-32094038	promoter-TSS (Gh_A06G0850.1)	93	Gh_A06G0850.1	Gh_A06G0850	Name=yitV;description=Putative esterase YitV
A04	43449515	43449893	A04-43449515-43449893	1000	51.9196	190	4.93241	43449545	43449834	21.6704	152	43449515	43449893	30.2492	199	A04-43449515-43449893	promoter-TSS (Gh_A04G0624.1)	-262	Gh_A04G0624.1	Gh_A04G0624	Name=LOG3;description=Cytokinin riboside 5'-monophosphate phosphoribohydrolase LOG3
A13	24525275	24525792	A13-24525275-24525792	1000	51.891	255	5	24525350	24525732	22.9499	171	24525275	24525792	28.9411	265	A13-24525275-24525792	promoter-TSS (Gh_A13G0728.1)	-239	Gh_A13G0728.1	Gh_A13G0728	Name=At1g15670;description=F-box/kelch-repeat protein At1g15670
D01	61335144	61335643	D01-61335144-61335643	1000	51.7928	313	4.2852	61335319	61335627	17.4485	141	61335144	61335643	34.3444	310	D01-61335144-61335643	promoter-TSS (Gh_D01G2240.1)	-655	Gh_D01G2240.1	Gh_D01G2240	Name=AMT2;description=Ammonium transporter 2
D07	9837367	9837866	D07-9837367-9837866	1000	51.7093	244	4.74541	9837483	9837801	20.0553	125	9837367	9837866	31.654	247	D07-9837367-9837866	promoter-TSS (Gh_D07G0782.1)	-132	Gh_D07G0782.1	Gh_D07G0782	Name=UAM1;description=UDP-arabinopyranose mutase 1
D10	485402	485814	D10-485402-485814	1000	51.5679	197	5	485429	485814	24.0646	173	485402	485778	27.5033	194	D10-485402-485814	promoter-TSS (Gh_D10G0060.1)	-96	Gh_D10G0060.1	Gh_D10G0060	Name=CHUP1;description=Protein CHUP1, chloroplastic
D11	322878	323583	D11-322878-323583	1000	51.5062	552	4.98775	322878	323554	26.1072	547	323209	323583	25.3989	226	D11-322878-323583	promoter-TSS (Gh_D11G0035.1)	-101	Gh_D11G0035.1	Gh_D11G0035	Name=ORTH2;description=E3 ubiquitin-protein ligase ORTHRUS 2
D02	23583811	23584521	D02-23583811-23584521	1000	51.4889	185	5	23583829	23584190	23.6404	165	23583811	23584521	27.8485	188	D02-23583811-23584521	promoter-TSS (Gh_D02G0989.1)	-426	Gh_D02G0989.1	Gh_D02G0989	Name=4CLL5;description=4-coumarate--CoA ligase-like 5
D11	8493760	8494152	D11-8493760-8494152	1000	51.162	221	5	8493784	8494152	23.8788	197	8493760	8494142	27.2833	221	D11-8493760-8494152	promoter-TSS (Gh_D11G0975.1)	-153	Gh_D11G0975.1	Gh_D11G0975	;
A07	69281103	69281850	A07-69281103-69281850	1000	50.9964	349	4.99007	69281103	69281850	23.1479	337	69281287	69281649	27.8485	178	A07-69281103-69281850	promoter-TSS (Gh_A07G1703.1)	-298	Gh_A07G1703.1	Gh_A07G1703	Name=IBR5;description=Protein-tyrosine-phosphatase IBR5
A06	46983893	46984257	A06-46983893-46984257	1000	50.9346	183	4.80764	46983893	46984242	20.6853	184	46983909	46984257	30.2492	166	A06-46983893-46984257	promoter-TSS (Gh_A06G0987.1)	-646	Gh_A06G0987.1	Gh_A06G0987	Name=QKY;description=Protein QUIRKY
A09	68974698	68975088	A09-68974698-68975088	1000	50.8851	172	4.55712	68974698	68975088	18.7153	198	68974704	68975082	32.1698	141	A09-68974698-68975088	promoter-TSS (Gh_A09G1566.1)	-187	Gh_A09G1566.1	Gh_A09G1566	Name=At2g44130;description=F-box/kelch-repeat protein At2g44130
A05	17614338	17614828	A05-17614338-17614828	1000	50.5238	187	4.9695	17614400	17614737	23.8486	125	17614338	17614828	26.6752	187	A05-17614338-17614828	promoter-TSS (Gh_A05G1697.1)	493	Gh_A05G1696.1	Gh_A05G1696	Name=DIR2;description=Dirigent protein 2
D09	32769713	32770124	D09-32769713-32770124	1000	50.0558	232	4.92305	32769713	32770117	23.1242	233	32769739	32770124	26.9316	206	D09-32769713-32770124	promoter-TSS (Gh_D09G0821.1)	-102	Gh_D09G0821.1	Gh_D09G0821	description=Late embryogenesis abundant protein D-7 ;
D10	13293484	13293897	D10-13293484-13293897	1000	50.0114	153	4.87836	13293484	13293875	22.1629	166	13293484	13293897	27.8485	141	D10-13293484-13293897	promoter-TSS (Gh_D10G0973.1)	-993	Gh_D10G0973.1	Gh_D10G0973	;
D13	58676535	58677037	D13-58676535-58677037	1000	50.0114	294	4.87604	58676535	58677037	22.1629	294	58676599	58677034	27.8485	230	D13-58676535-58677037	promoter-TSS (Gh_D13G2264.1)	-880	Gh_D13G2264.1	Gh_D13G2264	;
D13	3214704	3215150	D13-3214704-3215150	1000	49.9568	238	4.79638	3214704	3215123	21.0897	238	3214750	3215150	28.8671	192	D13-3214704-3215150	promoter-TSS (Gh_D13G0319.1)	-314	Gh_D13G0319.1	Gh_D13G0319	Name=ATJ10;description=Chaperone protein dnaJ 10
A03	13797160	13797642	A03-13797160-13797642	1000	49.9124	281	4.43929	13797223	13797619	18.2228	212	13797160	13797642	31.6896	287	A03-13797160-13797642	promoter-TSS (Gh_A03G0547.1)	-207	Gh_A03G0547.1	Gh_A03G0547	;
A11	17813635	17814096	A11-17813635-17814096	1000	49.857	169	4.71489	17813663	17814096	20.2484	145	17813635	17814048	29.6086	165	A11-17813635-17814096	promoter-TSS (Gh_A11G1373.1)	-160	Gh_A11G1373.1	Gh_A11G1373	Name=RNE;description=Ribonuclease E/G-like protein, chloroplastic
D02	13826585	13826961	D02-13826585-13826961	1000	49.8177	177	4.58127	13826596	13826895	19.0087	167	13826585	13826961	30.8089	177	D02-13826585-13826961	promoter-TSS (Gh_D02G0822.1)	-319	Gh_D02G0822.1	Gh_D02G0822	Name=SHM6;description=Serine hydroxymethyltransferase 6
D11	1436283	1436658	D11-1436283-1436658	1000	49.6795	217	4.56145	1436283	1436658	28.073	217	1436298	1436658	21.6066	202	D11-1436283-1436658	promoter-TSS (Gh_D11G0164.1)	-975	Gh_D11G0164.1	Gh_D11G0164	Name=At1g33260;description=Probable receptor-like protein kinase At1g33260
D08	1357813	1358188	D08-1357813-1358188	1000	49.6301	182	4.77403	1357826	1358165	26.1029	171	1357813	1358188	23.5272	181	D08-1357813-1358188	promoter-TSS (Gh_D08G0150.1)	-820	Gh_D08G0150.1	Gh_D08G0150	;
A01	6429426	6429873	A01-6429426-6429873	1000	49.4962	202	4.7896	6429426	6429840	21.4881	202	6429443	6429873	28.0081	185	A01-6429426-6429873	promoter-TSS (Gh_A01G0407.1)	-667	Gh_A01G0407.1	Gh_A01G0407	Name=CLE5;description=CLAVATA3/ESR (CLE)-related protein 5
D10	3107323	3107814	D10-3107323-3107814	1000	49.3438	184	4.25584	3107366	3107814	17.5127	149	3107323	3107716	31.8312	176	D10-3107323-3107814	promoter-TSS (Gh_D10G0363.1)	-966	Gh_D10G0363.1	Gh_D10G0363	Name=ctdspl2;description=CTD small phosphatase-like protein 2
D05	9512299	9512702	D05-9512299-9512702	1000	49.2404	219	4.72359	9512317	9512702	26.0337	203	9512299	9512699	23.2067	217	D05-9512299-9512702	promoter-TSS (Gh_D05G1112.1)	-238	Gh_D05G1112.1	Gh_D05G1112	;
A10	60281786	60282404	A10-60281786-60282404	1000	49.1224	215	4.62771	60281860	60282404	26.979	141	60281786	60282124	22.1434	215	A10-60281786-60282404	promoter-TSS (Gh_A10G1168.1)	-474	Gh_A10G1168.1	Gh_A10G1168	;
A13	43333115	43333517	A13-43333115-43333517	1000	48.9462	189	4.15234	43333134	43333500	16.936	170	43333115	43333517	32.0103	189	A13-43333115-43333517	promoter-TSS (Gh_A13G0861.1)	-218	Gh_A13G0861.1	Gh_A13G0861	Name=At4g25210;description=Mediator-associated protein 1
D11	59907677	59908181	D11-59907677-59908181	1000	48.9393	307	4.30108	59907853	59908135	17.7303	136	59907677	59908181	31.209	303	D11-59907677-59908181	promoter-TSS (Gh_D11G2939.1)	-41	Gh_D11G2939.1	Gh_D11G2939	description=Metallothionein-like protein type 3 ;
D01	509540	509958	D01-509540-509958	1000	48.83	148	4.78511	509570	509903	22.6434	133	509540	509958	26.1866	133	D01-509540-509958	promoter-TSS (Gh_D01G0071.1)	-262	Gh_D01G0071.1	Gh_D01G0071	;
D02	13103912	13104431	D02-13103912-13104431	1000	48.5956	231	4.79411	13103912	13104287	23.1479	217	13103976	13104431	25.4477	181	D02-13103912-13104431	promoter-TSS (Gh_D02G0797.1)	-215	Gh_D02G0797.1	Gh_D02G0797	Name=CAO;description=Chlorophyllide a oxygenase, chloroplastic
A02	15197405	15197840	A02-15197405-15197840	1000	48.4068	172	4.70826	15197405	15197786	21.1235	172	15197417	15197840	27.2833	160	A02-15197405-15197840	promoter-TSS (Gh_A02G0773.1)	-277	Gh_A02G0773.1	Gh_A02G0773	Name=SHM6;description=Serine hydroxymethyltransferase 6
A11	7589739	7590159	A11-7589739-7590159	1000	48.1264	159	3.79019	7589739	7590071	15.6883	161	7589742	7590159	32.4381	154	A11-7589739-7590159	promoter-TSS (Gh_A11G0769.1)	63	Gh_A11G0769.1	Gh_A11G0769	Name=At3g61080;description=Protein-ribulosamine 3-kinase, chloroplastic
A11	14271455	14271932	A11-14271455-14271932	1000	47.7837	266	3.91415	14271481	14271913	29.058	234	14271455	14271932	18.7257	273	A11-14271455-14271932	promoter-TSS (Gh_A11G1170.1)	77	Gh_A11G1170.1	Gh_A11G1170	Name=DRIP2;description=E3 ubiquitin protein ligase DRIP2
A06	15630417	15630785	A06-15630417-15630785	1000	47.7046	186	4.42638	15630417	15630785	26.8645	186	15630449	15630762	20.8401	154	A06-15630417-15630785	promoter-TSS (Gh_A06G0608.1)	-446	Gh_A06G0608.1	Gh_A06G0608	Name=MIOX2;description=Inositol oxygenase 2
D08	38693143	38693526	D08-38693143-38693526	1000	47.4911	228	4.66427	38693197	38693526	21.7725	170	38693143	38693511	25.7185	232	D08-38693143-38693526	promoter-TSS (Gh_D08G1205.1)	-761	Gh_D08G1205.1	Gh_D08G1205	description=UDP-glucose 4-epimerase GEPI48 ;
A13	4813891	4814198	A13-4813891-4814198	1000	47.3666	141	4.64716	4813923	4814139	22.1239	112	4813891	4814198	25.2428	138	A13-4813891-4814198	promoter-TSS (Gh_A13G0360.1)	-241	Gh_A13G0360.1	Gh_A13G0360	Name=PUB26;description=U-box domain-containing protein 26
D10	1947501	1947896	D10-1947501-1947896	1000	47.2589	200	4.57241	1947501	1947896	25.0008	200	1947527	1947896	22.2581	174	D10-1947501-1947896	promoter-TSS (Gh_D10G0222.1)	-88	Gh_D10G0222.1	Gh_D10G0222	Name=ALN;description=Allantoinase
D05	15344949	15345365	D05-15344949-15345365	1000	47.0439	164	4.45881	15344967	15345365	18.7153	149	15344949	15345298	28.3286	162	D05-15344949-15345365	promoter-TSS (Gh_D05G1699.1)	-500	Gh_D05G1699.1	Gh_D05G1699	Name=PAT21;description=Protein S-acyltransferase 21
D03	30470760	30471229	D03-30470760-30471229	1000	47.0069	189	4.17612	30470853	30471229	17.2378	100	30470760	30471120	29.7691	186	D03-30470760-30471229	promoter-TSS (Gh_D03G0883.1)	-148	Gh_D03G0883.1	Gh_D03G0883	Name=dnajc10;description=DnaJ homolog subfamily C member 10
A02	83110353	83110729	A02-83110353-83110729	1000	46.8342	167	4.30307	83110371	83110729	18.1366	149	83110353	83110715	28.6976	167	A02-83110353-83110729	promoter-TSS (Gh_A02G1684.1)	-486	Gh_A02G1684.1	Gh_A02G1684	;
D05	23626112	23626482	D05-23626112-23626482	1000	46.7839	213	3.67076	23626246	23626476	15.0987	85	23626112	23626482	31.6852	207	D05-23626112-23626482	promoter-TSS (Gh_D05G2373.1)	-160	Gh_D05G2373.1	Gh_D05G2373	;
D11	24302019	24302721	D11-24302019-24302721	1000	46.5643	481	4.19581	24302019	24302661	17.3558	477	24302279	24302721	29.2084	226	D11-24302019-24302721	promoter-TSS (Gh_D11G1945.1)	-276	Gh_D11G1945.1	Gh_D11G1945	Name=SPT;description=Transcription factor SPATULA
A08	9396293	9396687	A08-9396293-9396687	1000	46.5391	167	4.22651	9396344	9396687	17.7303	116	9396293	9396659	28.8088	168	A08-9396293-9396687	promoter-TSS (Gh_A08G0567.1)	89	Gh_A08G0567.1	Gh_A08G0567	Name=DRIP2;description=E3 ubiquitin protein ligase DRIP2
A10	759061	759449	A10-759061-759449	1000	46.5391	173	4.2169	759093	759397	17.7303	143	759061	759449	28.8088	172	A10-759061-759449	promoter-TSS (Gh_A10G0091.1)	-134	Gh_A10G0091.1	Gh_A10G0091	Name=MPC4;description=Mitochondrial pyruvate carrier 4
D12	56381609	56381964	D12-56381609-56381964	1000	46.3518	175	4.54627	56381609	56381929	20.3944	166	56381656	56381964	25.9574	138	D12-56381609-56381964	promoter-TSS (Gh_D12G2323.1)	-911	Gh_D12G2323.1	Gh_D12G2323	description=B2 protein ;
scaffold1336_A06	44209	45031	scaffold1336_A06-44209-45031	1000	46.162	225	4.37157	44246	45031	18.5955	188	44209	45016	27.5665	201	scaffold1336_A06-44209-45031	promoter-TSS (Gh_A06G2014.1)	8	Gh_A06G2014.1	Gh_A06G2014	Name=NCED1;description=9-cis-epoxycarotenoid dioxygenase NCED1, chloroplastic
D12	55527003	55527751	D12-55527003-55527751	1000	46.1207	165	4.51186	55527014	55527338	20.1928	161	55527003	55527751	25.9279	159	D12-55527003-55527751	promoter-TSS (Gh_D12G2236.1)	-91	Gh_D12G2236.1	Gh_D12G2236	Name=ERF025;description=Ethylene-responsive transcription factor ERF025
A12	83363313	83363829	A12-83363313-83363829	1000	46.055	244	4.4821	83363313	83363698	20.0466	244	83363347	83363829	26.0084	210	A12-83363313-83363829	promoter-TSS (Gh_A12G2046.1)	22	Gh_A12G2046.1	Gh_A12G2046	Name=PGRL1A;description=PGR5-like protein 1A, chloroplastic
A11	88946877	88947226	A11-88946877-88947226	1000	45.9787	193	3.97125	88946885	88947218	16.4681	195	88946877	88947226	29.5105	183	A11-88946877-88947226	promoter-TSS (Gh_A11G2677.1)	-413	Gh_A11G2677.1	Gh_A11G2677	Name=MYB44;description=Transcription factor MYB44
A05	20841292	20841741	A05-20841292-20841741	1000	45.9273	199	4.43066	20841299	20841741	19.131	191	20841292	20841675	26.7963	200	A05-20841292-20841741	promoter-TSS (Gh_A05G1962.1)	-981	Gh_A05G1962.1	Gh_A05G1962	Name=SPBC2A9.03;description=Uncharacterized WD repeat-containing protein C2A9.03
A07	5110184	5110610	A07-5110184-5110610	1000	45.7246	227	4.52259	5110184	5110571	21.3305	220	5110184	5110610	24.3941	235	A07-5110184-5110610	promoter-TSS (Gh_A07G0403.1)	-653	Gh_A07G0403.1	Gh_A07G0403	Name=rsc5;description=Random slug protein 5
A01	11087628	11088744	A01-11087628-11088744	1000	45.6777	619	4.51831	11087628	11088677	21.6704	374	11087860	11088744	24.0073	633	A01-11087628-11088744	promoter-TSS (Gh_A01G0619.1)	-318	Gh_A01G0619.1	Gh_A01G0619	Name=yod1;description=Ubiquitin thioesterase OTU1
D07	7793674	7794263	D07-7793674-7794263	1000	45.6035	362	4.40074	7793859	7794189	18.7153	176	7793674	7794263	26.8882	363	D07-7793674-7794263	promoter-TSS (Gh_D07G0666.1)	-200	Gh_D07G0666.1	Gh_D07G0666	Name=MYB108;description=Transcription factor MYB108
scaffold3409_A12	77977	78319	scaffold3409_A12-77977-78319	1000	45.2346	189	4.44364	77977	78277	23.1479	191	78002	78319	22.0867	163	scaffold3409_A12-77977-78319	promoter-TSS (Gh_A12G2730.1)	75	Gh_A12G2730.1	Gh_A12G2730	Name=ORTH2;description=E3 ubiquitin-protein ligase ORTHRUS 2
D05	11194961	11195439	D05-11194961-11195439	1000	44.915	289	4.43712	11194961	11195439	22.657	289	11195011	11195439	22.2581	239	D05-11194961-11195439	promoter-TSS (Gh_D05G1281.1)	-118	Gh_D05G1281.1	Gh_D05G1281	Name=CYP90D1;description=3-epi-6-deoxocathasterone 23-monooxygenase
A09	1566532	1566877	A09-1566532-1566877	1000	44.7421	138	4.40926	1566557	1566833	22.6554	112	1566532	1566877	22.0867	139	A09-1566532-1566877	promoter-TSS (Gh_A09G0072.1)	-897	Gh_A09G0072.1	Gh_A09G0072	;
D12	13719987	13720393	D12-13719987-13720393	1000	44.5443	205	3.56947	13719987	13720366	14.7752	182	13720018	13720393	29.7691	197	D12-13719987-13720393	promoter-TSS (Gh_D12G0661.1)	38	Gh_D12G0661.1	Gh_D12G0661	;
D08	1057001	1057483	D08-1057001-1057483	1000	44.5178	272	4.06775	1057057	1057483	24.963	233	1057001	1057433	19.5548	256	D08-1057001-1057483	promoter-TSS (Gh_D08G0124.1)	-750	Gh_D08G0124.1	Gh_D08G0124	;
D05	18530820	18531290	D05-18530820-18531290	1000	44.2987	278	4.12917	18530930	18531219	17.3131	170	18530820	18531290	26.9856	277	D05-18530820-18531290	promoter-TSS (Gh_D05G2018.1)	-240	Gh_D05G2018.1	Gh_D05G2018	Name=PUB4;description=U-box domain-containing protein 4
A11	38984833	38985223	A11-38984833-38985223	1000	44.2599	202	4.32714	38984856	38985211	22.6708	221	38984833	38985223	21.5891	160	A11-38984833-38985223	promoter-TSS (Gh_A11G1830.1)	-210	Gh_A11G1830.1	Gh_A11G1830	description=Inositol-3-phosphate synthase ;
D10	54199599	54200044	D10-54199599-54200044	1000	44.244	205	4.41782	54199617	54200044	20.6886	193	54199599	54199965	23.5554	200	D10-54199599-54200044	promoter-TSS (Gh_D10G1938.1)	-648	Gh_D10G1938.1	Gh_D10G1938	Name=SIB1;description=Sigma factor binding protein 1, chloroplastic
D01	984437	984820	D01-984437-984820	1000	44.2001	203	4.38185	984437	984790	20.1928	181	984455	984820	24.0073	207	D01-984437-984820	promoter-TSS (Gh_D01G0134.1)	-244	Gh_D01G0134.1	Gh_D01G0134	Name=HMG1;description=3-hydroxy-3-methylglutaryl-coenzyme A reductase 1
A11	27374120	27374632	A11-27374120-27374632	1000	43.8669	238	4.01949	27374120	27374616	16.8911	239	27374134	27374632	26.9758	223	A11-27374120-27374632	promoter-TSS (Gh_A11G1726.1)	-501	Gh_A11G1726.1	Gh_A11G1726	Name=At2g23790;description=Calcium uniporter protein 2, mitochondrial
D07	23171868	23172263	D07-23171868-23172263	1000	43.8608	174	4.1781	23171878	23172263	17.9056	170	23171868	23172252	25.9552	169	D07-23171868-23172263	promoter-TSS (Gh_D07G1409.1)	-494	Gh_D07G1409.1	Gh_D07G1409	Name=At1g01540;description=Probable serine/threonine-protein kinase At1g01540
D11	15910438	15910804	D11-15910438-15910804	1000	43.8138	211	4.33325	15910492	15910804	21.6704	173	15910438	15910791	22.1434	196	D11-15910438-15910804	promoter-TSS (Gh_D11G1562.1)	-204	Gh_D11G1562.1	Gh_D11G1562	Name=PDIL2-2;description=Protein disulfide-isomerase like 2-2
A10	3756063	3756421	A10-3756063-3756421	1000	43.7818	179	4.25197	3756091	3756421	22.6554	152	3756063	3756400	21.1264	179	A10-3756063-3756421	promoter-TSS (Gh_A10G0387.1)	-173	Gh_A10G0387.1	Gh_A10G0387	Name=NCED5;description=Probable 9-cis-epoxycarotenoid dioxygenase NCED5, chloroplastic
D02	67145688	67146073	D02-67145688-67146073	1000	43.7447	212	4.33121	67145726	67146022	21.1779	174	67145688	67146073	22.5669	212	D02-67145688-67146073	promoter-TSS (Gh_D02G2369.1)	-832	Gh_D02G2369.1	Gh_D02G2369	Name=PID;description=Protein kinase PINOID
A11	8360530	8360991	A11-8360530-8360991	1000	43.7076	199	4.31103	8360575	8360909	19.7003	156	8360530	8360991	24.0073	197	A11-8360530-8360991	promoter-TSS (Gh_A11G0832.1)	-188	Gh_A11G0832.1	Gh_A11G0832	;
A05	17392003	17392407	A05-17392003-17392407	1000	43.5732	206	4.05509	17392038	17392407	23.9675	171	17392003	17392361	19.6057	206	A05-17392003-17392407	promoter-TSS (Gh_A05G1670.1)	-218	Gh_A05G1670.1	Gh_A05G1670	Name=At4g34480;description=Glucan endo-1,3-beta-glucosidase 7
D02	57168341	57168892	D02-57168341-57168892	1000	43.2646	242	4.27344	57168454	57168788	21.1779	134	57168341	57168892	22.0867	238	D02-57168341-57168892	promoter-TSS (Gh_D02G1664.1)	-216	Gh_D02G1664.1	Gh_D02G1664	Name=PUB18;description=U-box domain-containing protein 18
D09	43752945	43753320	D09-43752945-43753320	1000	43.2275	186	4.28125	43752970	43753320	19.7003	160	43752945	43753254	23.5272	188	D09-43752945-43753320	promoter-TSS (Gh_D09G1618.1)	-710	Gh_D09G1618.1	Gh_D09G1618	Name=COAD;description=Phosphopantetheine adenylyltransferase
scaffold1238_A05	13571	13965	scaffold1238_A05-13571-13965	1000	43.2275	186	4.25779	13658	13933	19.7003	100	13571	13965	23.5272	186	scaffold1238_A05-13571-13965	promoter-TSS (Gh_A05G3911.1)	-116	Gh_A05G3911.1	Gh_A05G3911	Name=FPF1;description=Flowering-promoting factor 1
D10	2034617	2034941	D10-2034617-2034941	1000	43.161	162	4.26952	2034625	2034941	20.9177	152	2034617	2034924	22.2433	164	D10-2034617-2034941	promoter-TSS (Gh_D10G0237.1)	-102	Gh_D10G0237.1	Gh_D10G0237	Name=LECRK71;description=L-type lectin-domain containing receptor kinase VII.1
scaffold504_A03	71294	71704	scaffold504_A03-71294-71704	1000	43.115	234	4.24418	71294	71693	21.7748	238	71310	71704	21.3402	215	scaffold504_A03-71294-71704	promoter-TSS (Gh_A03G2014.1)	-439	Gh_A03G2014.1	Gh_A03G2014	;
A01	88070230	88070824	A01-88070230-88070824	1000	43.0723	362	2.88692	88070230	88070715	13.0079	361	88070388	88070824	30.0644	206	A01-88070230-88070824	promoter-TSS (Gh_A01G1402.1)	-959	Gh_A01G1402.1	Gh_A01G1402	Name=ureH;description=Urease accessory protein UreH
A13	4087279	4087683	A13-4087279-4087683	1000	42.6862	165	3.94087	4087279	4087683	16.6899	165	4087282	4087625	25.9963	162	A13-4087279-4087683	promoter-TSS (Gh_A13G0329.1)	-167	Gh_A13G0329.1	Gh_A13G0329	Name=At2g19940;description=Probable N-acetyl-gamma-glutamyl-phosphate reductase, chloroplastic
A11	92804274	92804873	A11-92804274-92804873	1000	42.6287	408	4.215	92804274	92804813	19.422	401	92804283	92804873	23.2067	406	A11-92804274-92804873	promoter-TSS (Gh_A11G2884.1)	-701	Gh_A11G2884.1	Gh_A11G2884	Name=B'ALPHA;description=Serine/threonine protein phosphatase 2A 57 kDa regulatory subunit B' alpha isoform
A06	29397325	29397937	A06-29397325-29397937	1000	42.5987	176	3.91582	29397343	29397641	16.5903	157	29397325	29397937	26.0084	177	A06-29397325-29397937	promoter-TSS (Gh_A06G0801.1)	-843	Gh_A06G0801.1	Gh_A06G0801	Name=EDR1;description=Serine/threonine-protein kinase EDR1
D01	13874690	13875058	D01-13874690-13875058	1000	42.5685	216	3.89566	13874712	13875037	16.3229	182	13874690	13875058	26.2456	228	D01-13874690-13875058	promoter-TSS (Gh_D01G0847.1)	-801	Gh_D01G0847.1	Gh_D01G0847	Name=NAC031;description=Protein CUP-SHAPED COTYLEDON 3
D08	8582969	8583401	D08-8582969-8583401	1000	42.4183	146	3.76217	8582969	8583355	15.7431	142	8582978	8583401	26.6752	142	D08-8582969-8583401	promoter-TSS (Gh_D08G0661.1)	49	Gh_D08G0661.1	Gh_D08G0661	Name=DRIP2;description=E3 ubiquitin protein ligase DRIP2
D12	47281837	47282239	D12-47281837-47282239	1000	42.3224	196	3.91247	47281862	47282239	16.6028	172	47281837	47282207	25.7195	196	D12-47281837-47282239	promoter-TSS (Gh_D12G1599.1)	-670	Gh_D12G1599.1	Gh_D12G1599	Name=AFP2;description=Ninja-family protein AFP2
D06	20495285	20495664	D06-20495285-20495664	1000	42.2286	181	4.18599	20495335	20495664	19.422	132	20495285	20495663	22.8066	181	D06-20495285-20495664	promoter-TSS (Gh_D06G0988.1)	87	Gh_D06G0988.1	Gh_D06G0988	Name=yitV;description=Putative esterase YitV
A05	15569048	15569486	A05-15569048-15569486	1000	42.1436	194	3.60816	15569048	15569423	14.7752	194	15569137	15569486	27.3683	106	A05-15569048-15569486	promoter-TSS (Gh_A05G1528.1)	-470	Gh_A05G1528.1	Gh_A05G1528	Name=PAT21;description=Protein S-acyltransferase 21
D01	1061668	1062061	D01-1061668-1062061	1000	42.0747	185	4.07498	1061722	1061985	18.0678	126	1061668	1062061	24.0069	191	D01-1061668-1062061	promoter-TSS (Gh_D01G0146.1)	-290	Gh_D01G0146.1	Gh_D01G0146	Name=Os04g0620700;description=Nucleolin 2
D12	58255230	58255863	D12-58255230-58255863	1000	41.9829	225	3.79183	58255230	58255620	23.5776	211	58255303	58255863	18.4053	166	D12-58255230-58255863	promoter-TSS (Gh_D12G2536.1)	-52	Gh_D12G2536.1	Gh_D12G2536	;
D01	54020481	54020898	D01-54020481-54020898	1000	41.833	222	3.90409	54020481	54020862	22.7665	223	54020515	54020898	19.0665	187	D01-54020481-54020898	promoter-TSS (Gh_D01G1730.1)	-82	Gh_D01G1730.1	Gh_D01G1730	Name=PAP4;description=Probable plastid-lipid-associated protein 4, chloroplastic
D05	15427205	15427673	D05-15427205-15427673	1000	41.6856	236	4.08961	15427205	15427625	20.9806	196	15427205	15427673	20.705	277	D05-15427205-15427673	promoter-TSS (Gh_D05G1714.1)	-952	Gh_D05G1714.1	Gh_D05G1714	Name=BAHD1;description=BAHD acyltransferase At5g47980
A09	55067081	55067489	A09-55067081-55067489	1000	41.5509	188	3.5248	55067133	55067448	14.5549	145	55067081	55067489	26.996	180	A09-55067081-55067489	promoter-TSS (Gh_A09G0817.1)	-136	Gh_A09G0817.1	Gh_A09G0817	description=Late embryogenesis abundant protein D-7 ;
A03	99782639	99783328	A03-99782639-99783328	1000	41.5365	476	3.73239	99782995	99783310	15.6973	120	99782639	99783328	25.8393	476	A03-99782639-99783328	promoter-TSS (Gh_A03G1883.1)	-962	Gh_A03G1883.1	Gh_A03G1883	;
D09	45913023	45913423	D09-45913023-45913423	1000	41.4748	199	3.66562	45913023	45913414	15.2292	199	45913041	45913423	26.2456	181	D09-45913023-45913423	promoter-TSS (Gh_D09G1832.1)	-478	Gh_D09G1832.1	Gh_D09G1832	Name=PUX8;description=Plant UBX domain-containing protein 8
A05	9952191	9952529	A05-9952191-9952529	1000	41.4447	191	3.22968	9952210	9952529	25.5832	185	9952191	9952517	15.8614	179	A05-9952191-9952529	promoter-TSS (Gh_A05G0994.1)	-198	Gh_A05G0994.1	Gh_A05G0994	;
A10	7211318	7211833	A10-7211318-7211833	1000	41.4113	233	4.1102	7211318	7211833	20.2051	241	7211358	7211775	21.2061	185	A10-7211318-7211833	promoter-TSS (Gh_A10G0574.1)	-241	Gh_A10G0574.1	Gh_A10G0574	Name=HXK1;description=Hexokinase-1
D05	15098044	15099049	D05-15098044-15099049	1000	41.3316	436	4.03005	15098408	15098630	20.6853	78	15098044	15099049	20.6463	431	D05-15098044-15099049	promoter-TSS (Gh_D05G1683.1)	-554	Gh_D05G1683.1	Gh_D05G1683	;
A12	576746	577313	A12-576746-577313	1000	41.3193	400	4.07136	576746	577292	20.1928	396	576810	577313	21.1264	341	A12-576746-577313	promoter-TSS (Gh_A12G0036.1)	-112	Gh_A12G0036.1	Gh_A12G0036	Name=EDL3;description=EID1-like F-box protein 3
D01	47721000	47721520	D01-47721000-47721520	1000	41.2769	208	4.08227	47721000	47721520	20.4169	230	47721048	47721377	20.86	138	D01-47721000-47721520	promoter-TSS (Gh_D01G1545.1)	-429	Gh_D01G1545.1	Gh_D01G1545	Name=ARK2;description=Armadillo repeat-containing kinesin-like protein 2
D10	730891	731285	D10-730891-731285	1000	41.1706	212	4.05327	730891	731248	18.4028	203	730897	731285	22.7678	216	D10-730891-731285	promoter-TSS (Gh_D10G0095.1)	-104	Gh_D10G0095.1	Gh_D10G0095	Name=MPC4;description=Mitochondrial pyruvate carrier 4
D01	54954206	54954582	D01-54954206-54954582	1000	40.9807	191	3.92913	54954259	54954549	21.3553	138	54954206	54954582	19.6254	192	D01-54954206-54954582	promoter-TSS (Gh_D01G1786.1)	-576	Gh_D01G1786.1	Gh_D01G1786	;
A10	125196	125631	A10-125196-125631	1000	40.9776	204	3.97629	125227	125595	17.9693	175	125196	125631	23.0083	202	A10-125196-125631	promoter-TSS (Gh_A10G0007.1)	-628	Gh_A10G0007.1	Gh_A10G0007	Name=HAC12;description=Histone acetyltransferase HAC12
D10	1028079	1028537	D10-1028079-1028537	1000	40.9714	267	3.98991	1028079	1028518	17.8713	268	1028140	1028537	23.1	205	D10-1028079-1028537	promoter-TSS (Gh_D10G0129.1)	-395	Gh_D10G0129.1	Gh_D10G0129	;
A06	4771164	4771568	A06-4771164-4771568	1000	40.9397	164	3.86557	4771189	4771466	16.6253	139	4771164	4771568	24.3145	164	A06-4771164-4771568	promoter-TSS (Gh_A06G0319.1)	-492	Gh_A06G0319.1	Gh_A06G0319	;
A06	9027515	9027896	A06-9027515-9027896	1000	40.8391	202	4.00897	9027537	9027896	20.1928	174	9027515	9027888	20.6463	208	A06-9027515-9027896	promoter-TSS (Gh_A06G0474.1)	-200	Gh_A06G0474.1	Gh_A06G0474	;
D08	55573910	55574293	D08-55573910-55574293	1000	40.7773	191	3.94762	55573934	55574253	17.7303	171	55573910	55574293	23.047	187	D08-55573910-55574293	promoter-TSS (Gh_D08G1851.1)	-242	Gh_D08G1851.1	Gh_D08G1851	description=L-lactate dehydrogenase A ;
D01	60901741	60902073	D01-60901741-60902073	1000	40.7492	136	3.9746	60901742	60902062	18.1823	132	60901741	60902073	22.5669	140	D01-60901741-60902073	promoter-TSS (Gh_D01G2200.1)	-298	Gh_D01G2200.1	Gh_D01G2200	Name=At3g54130;description=Ataxin-3 homolog
A09	70683614	70684213	A09-70683614-70684213	1000	40.6543	385	3.97966	70683781	70684213	20.2484	209	70683614	70684168	20.4059	395	A09-70683614-70684213	promoter-TSS (Gh_A09G1728.1)	-68	Gh_A09G1728.1	Gh_A09G1728	Name=NUDT14;description=Nudix hydrolase 14, chloroplastic
D09	22102575	22102966	D09-22102575-22102966	1000	40.6346	188	3.91747	22102584	22102943	17.6272	179	22102575	22102966	23.0074	188	D09-22102575-22102966	promoter-TSS (Gh_D09G0456.1)	-220	Gh_D09G0456.1	Gh_D09G0456	Name=OL3;description=Oleosin 14.9 kDa
A03	10326574	10326939	A03-10326574-10326939	1000	40.4969	174	3.67247	10326583	10326913	15.2896	164	10326574	10326939	25.2073	176	A03-10326574-10326939	promoter-TSS (Gh_A03G0470.1)	-111	Gh_A03G0470.1	Gh_A03G0470	;
A01	18708584	18709132	A01-18708584-18709132	1000	40.4339	240	3.99335	18708651	18709132	18.9236	174	18708584	18709078	21.5103	240	A01-18708584-18709132	promoter-TSS (Gh_A01G0819.1)	-726	Gh_A01G0819.1	Gh_A01G0819	Name=NAC031;description=Protein CUP-SHAPED COTYLEDON 3
D07	7277638	7278103	D07-7277638-7278103	1000	40.3987	284	3.9493	7277687	7278087	20.3923	235	7277638	7278103	20.0064	284	D07-7277638-7278103	promoter-TSS (Gh_D07G0625.1)	-540	Gh_D07G0625.1	Gh_D07G0625	Name=RFS;description=Galactinol--sucrose galactosyltransferase
A11	20563302	20564043	A11-20563302-20564043	1000	40.3754	476	3.09738	20563302	20564043	13.3667	499	20563589	20563971	27.0087	167	A11-20563302-20564043	promoter-TSS (Gh_A11G1486.1)	-247	Gh_A11G1486.1	Gh_A11G1486	Name=CML23;description=Probable calcium-binding protein CML23
scaffold3946_D04	67821	68322	scaffold3946_D04-67821-68322	1000	40.2805	264	3.83267	67821	68220	21.0749	264	67870	68322	19.2055	215	scaffold3946_D04-67821-68322	promoter-TSS (Gh_D04G1938.1)	-557	Gh_D04G1938.1	Gh_D04G1938	Name=SIB1;description=Sigma factor binding protein 1, chloroplastic
D01	58876	59372	D01-58876-59372	1000	40.1305	251	3.9594	58876	59372	19.0114	248	58907	59301	21.119	223	D01-58876-59372	promoter-TSS (Gh_D01G0011.1)	-220	Gh_D01G0011.1	Gh_D01G0011	;
D03	43000570	43000929	D03-43000570-43000929	1000	39.8768	156	3.8606	43000570	43000928	20.4507	152	43000609	43000929	19.4261	121	D03-43000570-43000929	promoter-TSS (Gh_D03G1425.1)	-295	Gh_D03G1425.1	Gh_D03G1425	;
A01	89103108	89103682	A01-89103108-89103682	1000	39.8185	377	3.94426	89103266	89103666	18.9586	218	89103108	89103682	20.86	378	A01-89103108-89103682	promoter-TSS (Gh_A01G1439.1)	-639	Gh_A01G1439.1	Gh_A01G1439	Name=EXLA1;description=Expansin-like A1
D06	17992157	17992600	D06-17992157-17992600	1000	39.5629	245	3.50199	17992242	17992557	14.5549	168	17992157	17992600	25.008	238	D06-17992157-17992600	promoter-TSS (Gh_D06G0906.1)	-592	Gh_D06G0906.1	Gh_D06G0906	;
A07	8297341	8297706	A07-8297341-8297706	1000	39.5327	204	3.88225	8297423	8297677	17.9845	121	8297341	8297706	21.5481	205	A07-8297341-8297706	promoter-TSS (Gh_A07G0599.1)	-147	Gh_A07G0599.1	Gh_A07G0599	Name=MYB21;description=Transcription factor MYB21
D10	12770969	12771870	D10-12770969-12771870	1000	39.3987	199	3.80646	12770969	12771311	20.1928	195	12770990	12771870	19.2058	183	D10-12770969-12771870	promoter-TSS (Gh_D10G0951.1)	-493	Gh_D10G0951.1	Gh_D10G0951	Name=PER51;description=Peroxidase 51
D11	14271404	14272092	D11-14271404-14272092	1000	39.2583	307	3.68765	14271404	14272092	21.1038	144	14271493	14272079	18.1545	381	D11-14271404-14272092	promoter-TSS (Gh_D11G1439.1)	-655	Gh_D11G1439.1	Gh_D11G1439	Name=AFP3;description=Ninja-family protein AFP3
A04	60649688	60650200	A04-60649688-60650200	1000	39.1828	201	3.82115	60649688	60650029	17.0394	204	60649718	60650200	22.1434	169	A04-60649688-60650200	promoter-TSS (Gh_A04G1059.1)	-598	Gh_A04G1059.1	Gh_A04G1059	;
D08	59131514	59131883	D08-59131514-59131883	1000	39.0124	179	3.81623	59131514	59131848	17.5795	183	59131519	59131883	21.4329	170	D08-59131514-59131883	promoter-TSS (Gh_D08G2044.1)	-168	Gh_D08G2044.1	Gh_D08G2044	Name=ERF1B;description=Ethylene-responsive transcription factor 1B
D05	55304345	55304700	D05-55304345-55304700	1000	39.0006	153	3.85067	55304345	55304700	18.9394	150	55304354	55304675	20.0611	147	D05-55304345-55304700	promoter-TSS (Gh_D05G3404.1)	-333	Gh_D05G3404.1	Gh_D05G3404	Name=rps6;description=40S ribosomal protein S6
D09	45965634	45966023	D09-45965634-45966023	1000	38.9752	189	3.84084	45965660	45966023	17.769	168	45965634	45965976	21.2061	184	D09-45965634-45966023	promoter-TSS (Gh_D09G1841.1)	-172	Gh_D09G1841.1	Gh_D09G1841	Name=NUDT14;description=Nudix hydrolase 14, chloroplastic
A02	24383126	24383538	A02-24383126-24383538	1000	38.5751	213	3.81296	24383163	24383526	17.769	184	24383126	24383538	20.806	206	A02-24383126-24383538	promoter-TSS (Gh_A02G0862.1)	-256	Gh_A02G0862.1	Gh_A02G0862	Name=4CLL5;description=4-coumarate--CoA ligase-like 5
scaffold8613	597	1027	scaffold8613-597-1027	1000	38.5441	222	3.79507	597	1027	17.2846	225	609	980	21.2595	207	scaffold8613-597-1027	promoter-TSS (Gh_Sca008613G01.1)	-301	Gh_Sca008613G01.1	Gh_Sca008613G01	;
D06	479456	479955	D06-479456-479955	1000	38.5234	174	3.65192	479456	479787	15.6643	174	479463	479955	22.8591	167	D06-479456-479955	promoter-TSS (Gh_D06G0041.1)	-173	Gh_D06G0041.1	Gh_D06G0041	Name=DFR;description=Bifunctional dihydroflavonol 4-reductase/flavanone 4-reductase
D10	10185050	10185515	D10-10185050-10185515	1000	38.5053	228	3.66734	10185120	10185515	20.4037	167	10185050	10185469	18.1016	220	D10-10185050-10185515	promoter-TSS (Gh_D10G0817.1)	-919	Gh_D10G0817.1	Gh_D10G0817	;
scaffold1263_A06	55469	56020	scaffold1263_A06-55469-56020	1000	38.4137	353	3.76052	55556	56020	19.2078	284	55469	55962	19.2058	336	scaffold1263_A06-55469-56020	promoter-TSS (Gh_A06G1891.1)	-968	Gh_A06G1891.1	Gh_A06G1891	Name=BHLH145;description=Transcription factor bHLH145
A13	906096	906562	A13-906096-906562	1000	38.3455	204	3.02983	906096	906486	23.1411	205	906138	906562	15.2044	162	A13-906096-906562	promoter-TSS (Gh_A13G0090.1)	-50	Gh_A13G0090.1	Gh_A13G0090	;
A13	26104970	26105398	A13-26104970-26105398	1000	38.3324	194	3.16806	26104983	26105398	22.7279	180	26104970	26105283	15.6045	195	A13-26104970-26105398	promoter-TSS (Gh_A13G0744.1)	-745	Gh_A13G0744.1	Gh_A13G0744	Name=At1g13700;description=Probable 6-phosphogluconolactonase 1
D01	9150216	9150630	D01-9150216-9150630	1000	38.29	198	3.36275	9150240	9150570	14.2827	143	9150216	9150630	24.0073	230	D01-9150216-9150630	promoter-TSS (Gh_D01G0655.1)	-289	Gh_D01G0655.1	Gh_D01G0655	Name=ANP2;description=Mitogen-activated protein kinase kinase kinase 2
D01	55373119	55373510	D01-55373119-55373510	1000	38.2777	188	3.24139	55373170	55373426	13.7902	139	55373119	55373510	24.4874	187	D01-55373119-55373510	promoter-TSS (Gh_D01G1806.1)	-490	Gh_D01G1806.1	Gh_D01G1806	Name=LBD42;description=LOB domain-containing protein 42
D09	11568703	11569213	D09-11568703-11569213	1000	38.188	171	3.67751	11568703	11569213	15.8836	172	11568726	11569064	22.3044	147	D09-11568703-11569213	promoter-TSS (Gh_D09G0341.1)	-238	Gh_D09G0341.1	Gh_D09G0341	;
scaffold874_A04	1887104	1887443	scaffold874_A04-1887104-1887443	1000	38.0873	195	3.72907	1887104	1887443	18.9236	195	1887139	1887413	19.1637	160	scaffold874_A04-1887104-1887443	promoter-TSS (Gh_A04G1371.1)	-284	Gh_A04G1371.1	Gh_A04G1371	;
A02	82728621	82728902	A02-82728621-82728902	1000	37.9212	135	3.739	82728642	82728884	18.7153	113	82728621	82728902	19.2058	137	A02-82728621-82728902	promoter-TSS (Gh_A02G1626.1)	-79	Gh_A02G1626.1	Gh_A02G1626	;
D07	21349421	21349842	D07-21349421-21349842	1000	37.9088	210	3.73404	21349443	21349772	18.2228	191	21349421	21349842	19.686	208	D07-21349421-21349842	promoter-TSS (Gh_D07G1330.1)	-102	Gh_D07G1330.1	Gh_D07G1330	Name=NAC043;description=NAC domain-containing protein 43
A13	13050890	13051232	A13-13050890-13051232	1000	37.9064	164	3.74897	13050930	13051232	17.9845	125	13050890	13051203	19.9219	164	A13-13050890-13051232	promoter-TSS (Gh_A13G0557.1)	-185	Gh_A13G0557.1	Gh_A13G0557	Name=HMG2;description=3-hydroxy-3-methylglutaryl-coenzyme A reductase 2
A12	78162522	78162853	A12-78162522-78162853	1000	37.8964	131	3.75061	78162579	78162853	17.7303	87	78162522	78162831	20.1661	119	A12-78162522-78162853	promoter-TSS (Gh_A12G1654.1)	-335	Gh_A12G1654.1	Gh_A12G1654	;
A08	94181879	94182484	A08-94181879-94182484	1000	37.8929	390	3.37323	94181879	94182475	21.4881	383	94181912	94182484	16.4047	365	A08-94181879-94182484	promoter-TSS (Gh_A08G1580.1)	-239	Gh_A08G1580.1	Gh_A08G1580	Name=At1g12460;description=Probable LRR receptor-like serine/threonine-protein kinase At1g12460
A07	17981981	17982438	A07-17981981-17982438	1000	37.8841	224	3.74233	17982074	17982438	17.2378	130	17981981	17982418	20.6463	225	A07-17981981-17982438	promoter-TSS (Gh_A07G0958.1)	-328	Gh_A07G0958.1	Gh_A07G0958	;
D13	56341253	56341655	D13-56341253-56341655	1000	37.8066	215	3.55788	56341253	56341655	20.4507	214	56341320	56341643	17.3559	150	D13-56341253-56341655	promoter-TSS (Gh_D13G2085.1)	-152	Gh_D13G2085.1	Gh_D13G2085	Name=CDC27B;description=Cell division cycle protein 27 homolog B
A10	99199786	99200185	A10-99199786-99200185	1000	37.7388	227	3.46995	99199786	99200145	14.6728	224	99199792	99200185	23.0661	224	A10-99199786-99200185	promoter-TSS (Gh_A10G2071.1)	-151	Gh_A10G2071.1	Gh_A10G2071	description=(-)-alpha-terpineol synthase ;
A07	2726871	2727747	A07-2726871-2727747	1000	37.5402	375	2.55721	2726871	2727405	11.9377	376	2727026	2727747	25.6025	219	A07-2726871-2727747	promoter-TSS (Gh_A07G0226.1)	-340	Gh_A07G0226.1	Gh_A07G0226	;
D09	47064646	47064996	D09-47064646-47064996	1000	37.4286	186	3.69928	47064668	47064996	18.2228	163	47064646	47064949	19.2058	187	D09-47064646-47064996	promoter-TSS (Gh_D09G1960.1)	-165	Gh_D09G1960.1	Gh_D09G1960	Name=At4g13780;description=Methionine--tRNA ligase, cytoplasmic
scaffold4186_D07	84848	85197	scaffold4186_D07-84848-85197	1000	37.3433	175	3.40553	84848	85176	14.3611	176	84857	85197	22.9822	166	scaffold4186_D07-84848-85197	promoter-TSS (Gh_D07G2450.1)	-566	Gh_D07G2450.1	Gh_D07G2450	Name=MYB46;description=Transcription factor MYB46
A02	1608994	1609468	A02-1608994-1609468	1000	37.2056	224	2.54193	1609079	1609380	11.8329	141	1608994	1609468	25.3727	222	A02-1608994-1609468	promoter-TSS (Gh_A02G0151.1)	-572	Gh_A02G0151.1	Gh_A02G0151	Name=At1g05910;description=ATPase family AAA domain-containing protein At1g05910
A11	6077159	6077515	A11-6077159-6077515	845	37.1873	188	2.03705	6077161	6077515	10.9594	182	6077159	6077511	26.2279	192	A11-6077159-6077515	promoter-TSS (Gh_A11G0630.1)	-578	Gh_A11G0630.1	Gh_A11G0630	;
D11	65713837	65714228	D11-65713837-65714228	831	37.0727	176	2.00162	65713837	65714228	24.3525	177	65713915	65714178	12.7202	98	D11-65713837-65714228	promoter-TSS (Gh_D11G3275.1)	56	Gh_D11G3275.1	Gh_D11G3275	;
D03	40734187	40734618	D03-40734187-40734618	1000	37.0279	187	3.55293	40734187	40734612	19.3075	189	40734228	40734618	17.7204	145	D03-40734187-40734618	promoter-TSS (Gh_D03G1278.1)	-898	Gh_D03G1278.1	Gh_D03G1278	Name=At5g60050;description=BTB/POZ domain-containing protein At5g60050
A10	17019167	17019508	A10-17019167-17019508	1000	36.9736	196	3.11247	17019201	17019456	13.3667	180	17019167	17019508	23.6068	179	A10-17019167-17019508	promoter-TSS (Gh_A10G0824.1)	-299	Gh_A10G0824.1	Gh_A10G0824	Name=YDA;description=Mitogen-activated protein kinase kinase kinase YODA
A08	3739703	3740062	A08-3739703-3740062	1000	36.9322	206	3.53307	3739716	3740062	19.4968	226	3739703	3740056	17.4354	173	A08-3739703-3740062	promoter-TSS (Gh_A08G0315.1)	-221	Gh_A08G0315.1	Gh_A08G0315	Name=AOC4;description=Allene oxide cyclase 4, chloroplastic
scaffold1261_A06	10719	11124	scaffold1261_A06-10719-11124	1000	36.8991	159	3.62159	10728	11124	16.2528	148	10719	11114	20.6463	162	scaffold1261_A06-10719-11124	promoter-TSS (Gh_A06G1885.1)	-187	Gh_A06G1885.1	Gh_A06G1885	Name=AP4M;description=AP-4 complex subunit mu
D01	39398120	39398541	D01-39398120-39398541	1000	36.8743	242	3.54796	39398213	39398525	15.2678	141	39398120	39398541	21.6066	250	D01-39398120-39398541	promoter-TSS (Gh_D01G1349.1)	-934	Gh_D01G1349.1	Gh_D01G1349	;
A10	95306886	95307284	A10-95306886-95307284	1000	36.8679	222	3.6639	95306888	95307284	17.3131	221	95306886	95307264	19.5548	222	A10-95306886-95307284	promoter-TSS (Gh_A10G1889.1)	-399	Gh_A10G1889.1	Gh_A10G1889	Name=DIR25;description=Dirigent protein 25
D09	39671788	39672162	D09-39671788-39672162	1000	36.8496	233	3.34357	39671839	39672157	14.2827	185	39671788	39672162	22.5669	231	D09-39671788-39672162	promoter-TSS (Gh_D09G1260.1)	-341	Gh_D09G1260.1	Gh_D09G1260	Name=DOF3.5;description=Dof zinc finger protein DOF3.5
D08	51832809	51833138	D08-51832809-51833138	1000	36.8346	201	3.50685	51832898	51833134	14.9754	84	51832809	51833138	21.8592	229	D08-51832809-51833138	promoter-TSS (Gh_D08G1641.1)	-189	Gh_D08G1641.1	Gh_D08G1641	Name=ABCE2;description=ABC transporter E family member 2
D08	47284233	47284701	D08-47284233-47284701	1000	36.8172	178	2.95606	47284247	47284574	12.8102	149	47284233	47284701	24.0069	193	D08-47284233-47284701	promoter-TSS (Gh_D08G1438.1)	-881	Gh_D08G1438.1	Gh_D08G1438	Name=PUB4;description=U-box domain-containing protein 4
D02	64487850	64488270	D02-64487850-64488270	1000	36.7918	212	3.63339	64487913	64488270	16.4937	167	64487850	64488247	20.2981	195	D02-64487850-64488270	promoter-TSS (Gh_D02G2020.1)	-51	Gh_D02G2020.1	Gh_D02G2020	Name=VSR3;description=Vacuolar-sorting receptor 3
A04	44200696	44201125	A04-44200696-44201125	1000	36.6525	208	3.62833	44200755	44201125	16.2934	156	44200696	44201106	20.3592	201	A04-44200696-44201125	promoter-TSS (Gh_A04G0640.1)	-389	Gh_A04G0640.1	Gh_A04G0640	Name=LECRK81;description=L-type lectin-domain containing receptor kinase VIII.1
D07	5003505	5003929	D07-5003505-5003929	1000	36.522	216	3.59299	5003549	5003859	16.1161	169	5003505	5003929	20.4059	220	D07-5003505-5003929	promoter-TSS (Gh_D07G0468.1)	-658	Gh_D07G0468.1	Gh_D07G0468	Name=rsc5;description=Random slug protein 5
D08	4261087	4261451	D08-4261087-4261451	1000	36.4931	211	3.49229	4261163	4261446	19.2078	128	4261087	4261451	17.2853	218	D08-4261087-4261451	promoter-TSS (Gh_D08G0412.1)	-137	Gh_D08G0412.1	Gh_D08G0412	Name=AOC4;description=Allene oxide cyclase 4, chloroplastic
scaffold451_A02	145525	145890	scaffold451_A02-145525-145890	1000	36.4931	173	3.46838	145525	145836	19.2078	173	145560	145890	17.2853	139	scaffold451_A02-145525-145890	promoter-TSS (Gh_A02G1802.1)	-669	Gh_A02G1802.1	Gh_A02G1802	Name=NPF1.2;description=Protein NRT1/ PTR FAMILY 1.2
A11	15338892	15339291	A11-15338892-15339291	1000	36.456	208	3.58793	15338892	15339291	17.7303	208	15338898	15339259	18.7257	203	A11-15338892-15339291	promoter-TSS (Gh_A11G1239.1)	-123	Gh_A11G1239.1	Gh_A11G1239	;
D13	60353990	60354367	D13-60353990-60354367	1000	36.4271	174	3.61655	60353990	60354287	16.7871	174	60354019	60354367	19.64	145	D13-60353990-60354367	promoter-TSS (Gh_D13G2439.1)	-134	Gh_D13G2439.1	Gh_D13G2439	Name=At2g23060;description=Probable N-acetyltransferase HLS1-like
D06	1931733	1932190	D06-1931733-1932190	1000	36.3457	233	3.58457	1931733	1932162	17.7417	237	1931808	1932190	18.6041	155	D06-1931733-1932190	promoter-TSS (Gh_D06G0192.1)	-254	Gh_D06G0192.1	Gh_D06G0192	Name=PUB4;description=U-box domain-containing protein 4
D08	50576613	50577010	D08-50576613-50577010	1000	36.0253	135	3.31856	50576613	50576936	19.7003	135	50576616	50577010	16.325	132	D08-50576613-50577010	promoter-TSS (Gh_D08G1600.1)	-540	Gh_D08G1600.1	Gh_D08G1600	Name=MYB46;description=Transcription factor MYB46
D07	2921276	2921968	D07-2921276-2921968	1000	35.914	224	3.47944	2921287	2921968	15.2678	206	2921276	2921901	20.6463	231	D07-2921276-2921968	promoter-TSS (Gh_D07G0283.1)	-274	Gh_D07G0283.1	Gh_D07G0283	;
D05	10241850	10242445	D05-10241850-10242445	1000	35.8936	417	3.41178	10241850	10242434	14.6728	417	10242069	10242445	21.2208	199	D05-10241850-10242445	promoter-TSS (Gh_D05G1185.1)	-770	Gh_D05G1185.1	Gh_D05G1185	Name=AATP1;description=ADP,ATP carrier protein 1, chloroplastic
A10	3271885	3272408	A10-3271885-3272408	1000	35.8733	211	3.51661	3271885	3272408	15.7372	210	3271943	3272285	20.1361	155	A10-3271885-3272408	promoter-TSS (Gh_A10G0355.1)	-984	Gh_A10G0355.1	Gh_A10G0355	Name=ctdspl2;description=CTD small phosphatase-like protein 2
A05	7756622	7757020	A05-7756622-7757020	1000	35.7642	189	3.43037	7756622	7757020	18.5015	186	7756644	7756951	17.2627	170	A05-7756622-7757020	promoter-TSS (Gh_A05G0753.1)	-379	Gh_A05G0753.1	Gh_A05G0753	Name=FTSH7;description=ATP-dependent zinc metalloprotease FTSH 7, chloroplastic
A12	45747473	45747927	A12-45747473-45747927	1000	35.752	176	3.52316	45747499	45747768	16.0723	150	45747473	45747927	19.6797	176	A12-45747473-45747927	promoter-TSS (Gh_A12G0793.1)	-156	Gh_A12G0793.1	Gh_A12G0793	Name=GCL1;description=LanC-like protein GCL1
A11	17131639	17132100	A11-17131639-17132100	1000	35.6192	288	3.48906	17131639	17132100	17.8399	293	17131724	17132089	17.7793	199	A11-17131639-17132100	promoter-TSS (Gh_A11G1327.1)	-156	Gh_A11G1327.1	Gh_A11G1327	Name=At3g25440;description=Uncharacterized CRM domain-containing protein At3g25440, chloroplastic
A04	30132184	30132540	A04-30132184-30132540	1000	35.6138	175	3.35978	30132184	30132532	14.4947	166	30132184	30132540	21.1192	185	A04-30132184-30132540	promoter-TSS (Gh_A04G0530.1)	-232	Gh_A04G0530.1	Gh_A04G0530	;
D01	30252144	30252426	D01-30252144-30252426	1000	35.5575	137	3.10148	30252144	30252409	20.1928	134	30252165	30252426	15.3647	119	D01-30252144-30252426	promoter-TSS (Gh_D01G1224.1)	-326	Gh_D01G1224.1	Gh_D01G1224	;
A02	81661970	81662434	A02-81661970-81662434	1000	35.5522	224	3.29037	81662033	81662434	19.4059	161	81661970	81662278	16.1462	224	A02-81661970-81662434	promoter-TSS (Gh_A02G1521.1)	-398	Gh_A02G1521.1	Gh_A02G1521	;
D08	53972179	53972569	D08-53972179-53972569	1000	35.5204	150	3.38234	53972198	53972503	18.7153	127	53972179	53972569	16.8051	155	D08-53972179-53972569	promoter-TSS (Gh_D08G1760.1)	-485	Gh_D08G1760.1	Gh_D08G1760	Name=CKB1;description=Casein kinase II subunit beta
D06	16958609	16958976	D06-16958609-16958976	1000	35.5081	174	3.41955	16958609	16958976	18.2228	169	16958637	16958929	17.2853	151	D06-16958609-16958976	promoter-TSS (Gh_D06G0887.1)	-925	Gh_D06G0887.1	Gh_D06G0887	Name=GT-2;description=Trihelix transcription factor GT-2
scaffold738_A03	74978	75307	scaffold738_A03-74978-75307	1000	35.4776	167	2.85822	75008	75286	12.6185	137	74978	75307	22.8591	167	scaffold738_A03-74978-75307	promoter-TSS (Gh_A03G2182.1)	-167	Gh_A03G2182.1	Gh_A03G2182	Name=CAP1;description=Cyclase-associated protein 1
D07	49475058	49475457	D07-49475058-49475457	1000	35.4215	160	3.41022	49475058	49475413	14.7752	161	49475068	49475457	20.6463	150	D07-49475058-49475457	promoter-TSS (Gh_D07G1989.1)	-317	Gh_D07G1989.1	Gh_D07G1989	;
D12	53839976	53840419	D12-53839976-53840419	1000	35.0526	217	3.20934	53839976	53840333	19.2078	214	53840051	53840419	15.8448	145	D12-53839976-53840419	promoter-TSS (Gh_D12G2079.1)	-297	Gh_D12G2079.1	Gh_D12G2079	Name=RBE;description=Probable transcriptional regulator RABBIT EARS
D02	8271985	8272368	D02-8271985-8272368	1000	35.0156	208	3.39462	8271985	8272368	17.7303	199	8272033	8272324	17.2853	170	D02-8271985-8272368	promoter-TSS (Gh_D02G0609.1)	-202	Gh_D02G0609.1	Gh_D02G0609	Name=PAPS3;description=Nuclear poly(A) polymerase 3
A01	90445231	90445632	A01-90445231-90445632	1000	34.9971	228	2.60932	90445231	90445632	21.3105	227	90445289	90445605	13.6866	171	A01-90445231-90445632	promoter-TSS (Gh_A01G1493.1)	-93	Gh_A01G1493.1	Gh_A01G1493	Name=PAP4;description=Probable plastid-lipid-associated protein 4, chloroplastic
D05	24302305	24302953	D05-24302305-24302953	1000	34.9785	147	3.44289	24302305	24302953	16.2528	147	24302350	24302710	18.7257	102	D05-24302305-24302953	promoter-TSS (Gh_D05G2424.1)	-516	Gh_D05G2424.1	Gh_D05G2424	Name=PLDDELTA;description=Phospholipase D delta
D01	53103885	53104342	D01-53103885-53104342	1000	34.9777	245	3.26499	53103885	53104341	18.9326	266	53103947	53104342	16.045	163	D01-53103885-53104342	promoter-TSS (Gh_D01G1690.1)	-309	Gh_D01G1690.1	Gh_D01G1690	;
D07	8430005	8430480	D07-8430005-8430480	1000	34.9085	234	3.44921	8430014	8430388	16.6554	228	8430005	8430480	18.2531	231	D07-8430005-8430480	promoter-TSS (Gh_D07G0704.1)	-317	Gh_D07G0704.1	Gh_D07G0704	Name=LONRF3;description=LON peptidase N-terminal domain and RING finger protein 3
D05	17668465	17669080	D05-17668465-17669080	1000	34.8524	238	3.4211	17668465	17669080	15.5389	239	17668517	17668936	19.3134	186	D05-17668465-17669080	promoter-TSS (Gh_D05G1924.1)	-116	Gh_D05G1924.1	Gh_D05G1924	Name=PLP2;description=Patatin-like protein 2
D11	61834917	61835305	D11-61834917-61835305	1000	34.8428	216	3.13044	61834922	61835305	13.6367	211	61834917	61835286	21.2061	216	D11-61834917-61835305	promoter-TSS (Gh_D11G3038.1)	-406	Gh_D11G3038.1	Gh_D11G3038	Name=MYB44;description=Transcription factor MYB44
D11	22492799	22493316	D11-22492799-22493316	1000	34.8198	298	3.10421	22492886	22493251	13.4796	211	22492799	22493316	21.3402	298	D11-22492799-22493316	promoter-TSS (Gh_D11G1892.1)	-420	Gh_D11G1892.1	Gh_D11G1892	Name=STS14;description=STS14 protein
D06	50009540	50010320	D06-50009540-50010320	1000	34.523	177	3.36872	50009570	50009846	17.2378	147	50009540	50010320	17.2853	177	D06-50009540-50010320	promoter-TSS (Gh_D06G1506.1)	42	Gh_D06G1506.1	Gh_D06G1506	Name=NCED1;description=9-cis-epoxycarotenoid dioxygenase NCED1, chloroplastic
A03	11519422	11519836	A03-11519422-11519836	1000	34.4986	277	3.21368	11519522	11519821	13.8253	176	11519422	11519836	20.6733	279	A03-11519422-11519836	promoter-TSS (Gh_A03G0494.1)	-376	Gh_A03G0494.1	Gh_A03G0494	Name=HT1;description=Serine/threonine-protein kinase HT1
D05	54272894	54273322	D05-54272894-54273322	1000	34.4515	228	3.30082	54272894	54273320	17.769	222	54272983	54273322	16.6824	146	D05-54272894-54273322	promoter-TSS (Gh_D05G3348.1)	-398	Gh_D05G3348.1	Gh_D05G3348	Name=ERF4;description=Ethylene-responsive transcription factor 4
A01	3717552	3717959	A01-3717552-3717959	1000	34.4296	183	3.01238	3717569	3717893	13.2235	166	3717552	3717959	21.2061	184	A01-3717552-3717959	promoter-TSS (Gh_A01G0296.1)	-132	Gh_A01G0296.1	Gh_A01G0296	Name=PDF2.3;description=Defensin-like protein 1
D04	25869529	25869944	D04-25869529-25869944	1000	34.2505	189	3.34943	25869529	25869873	16.2447	172	25869604	25869944	18.0058	131	D04-25869529-25869944	promoter-TSS (Gh_D04G0906.1)	-148	Gh_D04G0906.1	Gh_D04G0906	Name=RPS5;description=40S ribosomal protein S5 (Fragment)
D01	52839421	52839839	D01-52839421-52839839	1000	34.2109	156	2.75523	52839421	52839763	20.1315	155	52839482	52839839	14.0794	96	D01-52839421-52839839	promoter-TSS (Gh_D01G1681.1)	-350	Gh_D01G1681.1	Gh_D01G1681	Name=LOG5;description=Cytokinin riboside 5'-monophosphate phosphoribohydrolase LOG5
D05	12934475	12934836	D05-12934475-12934836	1000	34.0951	156	3.35385	12934513	12934832	15.2896	125	12934475	12934836	18.8054	150	D05-12934475-12934836	promoter-TSS (Gh_D05G1452.1)	41	Gh_D05G1452.1	Gh_D05G1452	;
A07	10264678	10265143	A07-10264678-10265143	1000	34.0483	267	3.29933	10264805	10265143	14.6728	145	10264678	10265110	19.3755	262	A07-10264678-10265143	promoter-TSS (Gh_A07G0697.1)	-201	Gh_A07G0697.1	Gh_A07G0697	Name=CML23;description=Probable calcium-binding protein CML23
A08	90946215	90946638	A08-90946215-90946638	1000	33.9687	173	3.25173	90946225	90946638	14.2827	160	90946215	90946621	19.686	176	A08-90946215-90946638	promoter-TSS (Gh_A08G1475.1)	-687	Gh_A08G1475.1	Gh_A08G1475	Name=CAT6;description=Cationic amino acid transporter 6, chloroplastic
D03	38108103	38108547	D03-38108103-38108547	1000	33.9409	238	2.99775	38108103	38108547	18.9394	238	38108206	38108525	15.0014	135	D03-38108103-38108547	promoter-TSS (Gh_D03G1159.1)	-514	Gh_D03G1159.1	Gh_D03G1159	Name=Tceb1;description=Transcription elongation factor B polypeptide 1
D06	59283893	59284226	D06-59283893-59284226	1000	33.6369	139	2.55486	59283893	59284226	20.1928	130	59283908	59284216	13.4441	133	D06-59283893-59284226	promoter-TSS (Gh_D06G1875.1)	-177	Gh_D06G1875.1	Gh_D06G1875	Name=PABN2;description=Polyadenylate-binding protein 2
scaffold2298_A09	92872	93281	scaffold2298_A09-92872-93281	1000	33.5999	236	2.97217	92872	93281	18.7153	232	92891	93195	14.8845	222	scaffold2298_A09-92872-93281	promoter-TSS (Gh_A09G2389.1)	-299	Gh_A09G2389.1	Gh_A09G2389	Name=GC2;description=Golgin candidate 2
A04	138969	139338	A04-138969-139338	1000	33.5133	197	3.28585	138969	139338	15.2678	200	138972	139312	18.2456	192	A04-138969-139338	promoter-TSS (Gh_A04G0016.1)	-438	Gh_A04G0016.1	Gh_A04G0016	Name=MYB35;description=Transcription factor MYB35
D09	2248873	2249293	D09-2248873-2249293	1000	33.4886	179	3.19791	2248920	2249293	14.2827	134	2248873	2249239	19.2058	177	D09-2248873-2249293	promoter-TSS (Gh_D09G0083.1)	-360	Gh_D09G0083.1	Gh_D09G0083	Name=AFP2;description=Ninja-family protein AFP2
D04	23487033	23487449	D04-23487033-23487449	1000	33.4515	185	2.91324	23487079	23487375	12.8052	139	23487033	23487449	20.6463	185	D04-23487033-23487449	promoter-TSS (Gh_D04G0860.1)	-291	Gh_D04G0860.1	Gh_D04G0860	;
scaffold4706_D13	44172	44973	scaffold4706_D13-44172-44973	1000	33.4068	271	3.08247	44290	44650	17.9729	160	44172	44973	15.4339	264	scaffold4706_D13-44172-44973	promoter-TSS (Gh_D13G2529.1)	-563	Gh_D13G2529.1	Gh_D13G2529	Name=TCP15;description=Transcription factor TCP15
D13	7845816	7846166	D13-7845816-7846166	1000	33.2555	152	3.14838	7845835	7846139	14.0499	133	7845816	7846166	19.2055	152	D13-7845816-7846166	promoter-TSS (Gh_D13G0573.1)	-195	Gh_D13G0573.1	Gh_D13G0573	Name=HMG2;description=3-hydroxy-3-methylglutaryl-coenzyme A reductase 2
D11	18966834	18967243	D11-18966834-18967243	1000	33.2456	184	2.67993	18966834	18967243	19.4059	190	18966875	18967179	13.8396	138	D11-18966834-18967243	promoter-TSS (Gh_D11G1726.1)	-584	Gh_D11G1726.1	Gh_D11G1726	Name=HERC1;description=Probable E3 ubiquitin-protein ligase HERC1
A01	91806270	91806695	A01-91806270-91806695	1000	33.1444	287	2.56309	91806270	91806689	19.7003	288	91806303	91806695	13.4441	253	A01-91806270-91806695	promoter-TSS (Gh_A01G1540.1)	-147	Gh_A01G1540.1	Gh_A01G1540	Name=At3g51220;description=WEB family protein At3g51220
A02	80094291	80094731	A02-80094291-80094731	1000	33.1319	250	3.25615	80094373	80094699	14.854	168	80094291	80094731	18.2779	251	A02-80094291-80094731	promoter-TSS (Gh_A02G1431.1)	59	Gh_A02G1431.1	Gh_A02G1431	Name=ACS2;description=1-aminocyclopropane-1-carboxylate synthase CMA101
D09	15035492	15035932	D09-15035492-15035932	1000	33.0812	218	3.22385	15035564	15035899	14.5259	146	15035492	15035932	18.5553	218	D09-15035492-15035932	promoter-TSS (Gh_D09G0401.1)	-278	Gh_D09G0401.1	Gh_D09G0401	Name=DREB1D;description=Dehydration-responsive element-binding protein 1D
A10	78160785	78161250	A10-78160785-78161250	843	33.0752	242	2.0306	78160849	78161250	20.7379	177	78160785	78161186	12.3373	244	A10-78160785-78161250	promoter-TSS (Gh_A10G1441.1)	-639	Gh_A10G1441.1	Gh_A10G1441	Name=SNF4;description=Sucrose nonfermenting 4-like protein
D05	3022001	3022508	D05-3022001-3022508	1000	33.0189	159	2.89085	3022001	3022508	18.3896	164	3022040	3022318	14.6293	115	D05-3022001-3022508	promoter-TSS (Gh_D05G0361.1)	-251	Gh_D05G0361.1	Gh_D05G0361	;
D02	4673222	4673673	D02-4673222-4673673	1000	33.0084	186	3.17657	4673252	4673617	14.2827	147	4673222	4673673	18.7257	196	D02-4673222-4673673	promoter-TSS (Gh_D02G0346.1)	-292	Gh_D02G0346.1	Gh_D02G0346	Name=CBSDUF2;description=DUF21 domain-containing protein At4g14230
A02	8150601	8151027	A02-8150601-8151027	1000	33.0005	161	3.21805	8150636	8151027	16.2528	123	8150601	8150930	16.7477	165	A02-8150601-8151027	promoter-TSS (Gh_A02G0544.1)	-122	Gh_A02G0545.1	Gh_A02G0545	Name=PAPS3;description=Nuclear poly(A) polymerase 3
A11	56145421	56145744	A11-56145421-56145744	1000	32.9873	165	2.87778	56145421	56145669	12.7451	163	56145430	56145744	20.2422	158	A11-56145421-56145744	promoter-TSS (Gh_A11G1982.1)	-150	Gh_A11G1982.1	Gh_A11G1982	Name=SRFR1;description=Suppressor of RPS4-RLD 1
D01	55761103	55761504	D01-55761103-55761504	1000	32.9552	223	3.20503	55761173	55761504	16.4219	162	55761103	55761463	16.5333	214	D01-55761103-55761504	promoter-TSS (Gh_D01G1822.1)	-985	Gh_D01G1822.1	Gh_D01G1822	Name=BXL7;description=Probable beta-D-xylosidase 7
A07	57179074	57179408	A07-57179074-57179408	1000	32.9466	138	2.61296	57179123	57179350	11.8202	94	57179074	57179408	21.1264	134	A07-57179074-57179408	promoter-TSS (Gh_A07G1561.1)	-107	Gh_A07G1561.1	Gh_A07G1561	;
D03	544750	545210	D03-544750-545210	1000	32.9369	282	3.15258	544750	545210	16.9448	297	544752	545115	15.9921	266	D03-544750-545210	promoter-TSS (Gh_D03G0076.1)	-8	Gh_D03G0076.1	Gh_D03G0076	Name=AHK1;description=Histidine kinase 1
D06	11924045	11924443	D06-11924045-11924443	1000	32.9167	218	3.19225	11924133	11924414	16.2447	130	11924045	11924443	16.672	218	D06-11924045-11924443	promoter-TSS (Gh_D06G0690.1)	-422	Gh_D06G0690.1	Gh_D06G0690	Name=MIOX4;description=Inositol oxygenase 4
D07	2345025	2345493	D07-2345025-2345493	1000	32.9027	237	3.23699	2345025	2345468	15.0896	237	2345091	2345493	17.8131	172	D07-2345025-2345493	promoter-TSS (Gh_D07G0223.1)	-196	Gh_D07G0223.1	Gh_D07G0223	Name=VTE1;description=Tocopherol cyclase, chloroplastic
D12	22607622	22607934	D12-22607622-22607934	1000	32.8972	142	2.81316	22607635	22607917	12.4152	132	22607622	22607934	20.482	139	D12-22607622-22607934	promoter-TSS (Gh_D12G0786.1)	-182	Gh_D12G0786.1	Gh_D12G0786	Name=GCL1;description=LanC-like protein GCL1
A12	86128955	86129312	A12-86128955-86129312	1000	32.8554	211	3.14142	86128982	86129305	14.0499	182	86128955	86129312	18.8054	214	A12-86128955-86129312	promoter-TSS (Gh_A12G2358.1)	-477	Gh_A12G2358.1	Gh_A12G2358	Name=pgap3;description=Post-GPI attachment to proteins factor 3
D10	59493213	59493579	D10-59493213-59493579	1000	32.6801	190	3.2036	59493213	59493565	15.4751	187	59493237	59493579	17.205	170	D10-59493213-59493579	promoter-TSS (Gh_D10G2205.1)	-257	Gh_D10G2205.1	Gh_D10G2205	Name=TIP1-3;description=Aquaporin TIP1-3
D01	53031632	53032046	D01-53031632-53032046	1000	32.5901	182	3.11663	53031648	53031975	16.7453	172	53031632	53032046	15.8448	176	D01-53031632-53032046	promoter-TSS (Gh_D01G1688.1)	-328	Gh_D01G1688.1	Gh_D01G1688	;
D04	49690240	49690570	D04-49690240-49690570	1000	32.5901	147	3.11524	49690240	49690570	16.7453	150	49690258	49690533	15.8448	126	D04-49690240-49690570	promoter-TSS (Gh_D04G1752.1)	-654	Gh_D04G1752.1	Gh_D04G1752	;
A11	14750655	14751046	A11-14750655-14751046	1000	32.5833	208	3.16948	14750687	14750994	16.2447	176	14750655	14751046	16.3386	208	A11-14750655-14751046	promoter-TSS (Gh_A11G1199.1)	-296	Gh_A11G1199.1	Gh_A11G1199	Name=ERF1B;description=Ethylene-responsive transcription factor 1B
A04	55310568	55311186	A04-55310568-55311186	1000	32.5654	215	3.18799	55310568	55310903	15.7603	210	55310651	55311186	16.8051	138	A04-55310568-55311186	promoter-TSS (Gh_A04G0847.1)	-435	Gh_A04G0847.1	Gh_A04G0847	Name=ATJ16;description=Chaperone protein dnaJ 16
D08	37780195	37780554	D08-37780195-37780554	1000	32.4735	193	3.12082	37780195	37780504	14.092	193	37780201	37780554	18.3815	187	D08-37780195-37780554	promoter-TSS (Gh_D08G1181.1)	-491	Gh_D08G1181.1	Gh_D08G1181	Name=MFSD5;description=Molybdate-anion transporter
A04	7038726	7039193	A04-7038726-7039193	1000	32.4684	156	3.16102	7038750	7039036	14.4632	134	7038726	7039193	18.0052	155	A04-7038726-7039193	promoter-TSS (Gh_A04G0305.1)	-707	Gh_A04G0305.1	Gh_A04G0305	Name=ERF4;description=Ethylene-responsive transcription factor 4
A10	98679031	98679447	A10-98679031-98679447	1000	32.4541	215	2.44936	98679070	98679432	11.3277	175	98679031	98679447	21.1264	216	A10-98679031-98679447	promoter-TSS (Gh_A10G2060.1)	15	Gh_A10G2060.1	Gh_A10G2060	description=Sedoheptulose-1,7-bisphosphatase, chloroplastic ;
scaffold3920_D03	5655009	5655442	scaffold3920_D03-5655009-5655442	1000	32.4421	201	3.0502	5655054	5655434	13.6367	159	5655009	5655442	18.8054	198	scaffold3920_D03-5655009-5655442	promoter-TSS (Gh_D03G1794.1)	-738	Gh_D03G1794.1	Gh_D03G1794	Name=AOP1.2;description=Probable 2-oxoglutarate-dependent dioxygenase AOP1.2
D02	59488894	59489297	D02-59488894-59489297	782	32.4294	206	1.88409	59488894	59489294	10.3427	198	59488952	59489297	22.0867	157	D02-59488894-59489297	promoter-TSS (Gh_D02G1736.1)	-50	Gh_D02G1736.1	Gh_D02G1736	Name=CSE;description=Caffeoylshikimate esterase
D08	58545107	58545545	D08-58545107-58545545	1000	32.3951	231	3.09057	58545234	58545501	16.6365	121	58545107	58545545	15.7587	214	D08-58545107-58545545	promoter-TSS (Gh_D08G2007.1)	-414	Gh_D08G2007.1	Gh_D08G2007	Name=EMB2758;description=Pentatricopeptide repeat-containing protein At4g33990
A09	73304372	73304839	A09-73304372-73304839	1000	32.2946	211	2.53727	73304470	73304839	18.9586	128	73304372	73304775	13.3361	197	A09-73304372-73304839	promoter-TSS (Gh_A09G2012.1)	-561	Gh_A09G2012.1	Gh_A09G2012	Name=CRY2;description=Cryptochrome-2
scaffold4398_D10	27548	27955	scaffold4398_D10-27548-27955	1000	32.1694	235	3.13453	27557	27942	14.5093	226	27548	27955	17.6601	236	scaffold4398_D10-27548-27955	promoter-TSS (Gh_D10G2468.1)	55	Gh_D10G2468.1	Gh_D10G2468	description=Sedoheptulose-1,7-bisphosphatase, chloroplastic ;
D09	11565364	11565743	D09-11565364-11565743	1000	32.1554	139	3.10696	11565364	11565743	16.2967	139	11565383	11565696	15.8587	120	D09-11565364-11565743	promoter-TSS (Gh_D09G0340.1)	-464	Gh_D09G0340.1	Gh_D09G0340	;
D01	6822774	6823174	D01-6822774-6823174	1000	32.1471	157	2.70069	6822774	6823174	18.2228	156	6822787	6823105	13.9242	145	D01-6822774-6823174	promoter-TSS (Gh_D01G0545.1)	-338	Gh_D01G0545.1	Gh_D01G0545	Name=PBP1;description=Calcium-binding protein PBP1
A03	2448630	2448988	A03-2448630-2448988	1000	32.1264	155	3.07041	2448638	2448941	13.9239	142	2448630	2448988	18.2026	161	A03-2448630-2448988	promoter-TSS (Gh_A03G0160.1)	-344	Gh_A03G0160.1	Gh_A03G0160	;
D13	45700990	45701505	D13-45700990-45701505	1000	32.0976	383	3.07444	45701222	45701469	16.2528	139	45700990	45701505	15.8448	396	D13-45700990-45701505	promoter-TSS (Gh_D13G1461.1)	-618	Gh_D13G1461.1	Gh_D13G1461	Name=At5g41620;description=Uncharacterized protein At5g41620
A12	85594828	85595188	A12-85594828-85595188	1000	32.0289	231	2.95472	85594879	85595188	13.2235	181	85594828	85595178	18.8054	230	A12-85594828-85595188	promoter-TSS (Gh_A12G2292.1)	-482	Gh_A12G2292.1	Gh_A12G2292	Name=WRKY27;description=Probable WRKY transcription factor 27
A02	74617495	74617928	A02-74617495-74617928	1000	31.7714	219	2.87385	74617525	74617897	17.2341	196	74617495	74617928	14.5374	212	A02-74617495-74617928	promoter-TSS (Gh_A02G1268.1)	-281	Gh_A02G1268.1	Gh_A02G1268	description=Inositol-3-phosphate synthase ;
A09	66649529	66649848	A09-66649529-66649848	1000	31.6647	169	3.06772	66649531	66649848	14.2502	166	66649529	66649814	17.4144	170	A09-66649529-66649848	promoter-TSS (Gh_A09G1368.1)	-266	Gh_A09G1368.1	Gh_A09G1368	Name=SAMS2;description=S-adenosylmethionine synthase 2
D05	15133642	15134015	D05-15133642-15134015	1000	31.6298	170	2.94393	15133655	15134015	16.7453	157	15133642	15133946	14.8845	170	D05-15133642-15134015	promoter-TSS (Gh_D05G1684.1)	-307	Gh_D05G1684.1	Gh_D05G1684	;
D12	57577140	57577568	D12-57577140-57577568	1000	31.5935	184	3.0731	57577190	57577568	14.4485	136	57577140	57577541	17.1449	183	D12-57577140-57577568	promoter-TSS (Gh_D12G2458.1)	-206	Gh_D12G2458.1	Gh_D12G2458	Name=ADF7;description=Actin-depolymerizing factor 7
D11	26304781	26305119	D11-26304781-26305119	1000	31.5556	157	3.0407	26304845	26305110	13.7902	96	26304781	26305119	17.7654	155	D11-26304781-26305119	promoter-TSS (Gh_D11G1999.1)	-154	Gh_D11G1999.1	Gh_D11G1999	Name=SRFR1;description=Suppressor of RPS4-RLD 1
A07	7196455	7197089	A07-7196455-7197089	1000	31.3073	271	3.03661	7196552	7197089	15.4812	156	7196455	7196918	15.8261	290	A07-7196455-7197089	promoter-TSS (Gh_A07G0535.1)	-336	Gh_A07G0535.1	Gh_A07G0535	Name=SWEET5;description=Bidirectional sugar transporter SWEET5
A05	89958635	89959034	A05-89958635-89959034	1000	31.2549	237	3.01505	89958635	89958990	14.0499	238	89958670	89959034	17.205	202	A05-89958635-89959034	promoter-TSS (Gh_A05G3462.1)	-506	Gh_A05G3462.1	Gh_A05G3462	Name=SIB1;description=Sigma factor binding protein 1, chloroplastic
scaffold506_A03	32401	33033	scaffold506_A03-32401-33033	1000	31.1867	493	2.46149	32408	33033	18.2228	486	32401	33027	12.9639	493	scaffold506_A03-32401-33033	promoter-TSS (Gh_A03G2016.1)	-207	Gh_A03G2016.1	Gh_A03G2016	Name=ERF025;description=Ethylene-responsive transcription factor ERF025
D04	48633671	48633971	D04-48633671-48633971	1000	31.158	148	3.02176	48633742	48633971	13.8021	67	48633671	48633931	17.3559	158	D04-48633671-48633971	promoter-TSS (Gh_D04G1640.1)	-118	Gh_D04G1640.1	Gh_D04G1640	description=Late embryogenesis abundant protein ;
D06	7260843	7261197	D06-7260843-7261197	958	31.1391	162	2.30723	7260852	7261090	11.0315	154	7260843	7261197	20.1076	162	D06-7260843-7261197	promoter-TSS (Gh_D06G0498.1)	-360	Gh_D06G0498.1	Gh_D06G0498	;
D05	1309933	1310303	D05-1309933-1310303	1000	31.1258	141	3.00707	1309933	1310277	14.0499	126	1309946	1310303	17.0759	143	D05-1309933-1310303	promoter-TSS (Gh_D05G0123.1)	-253	Gh_D05G0123.1	Gh_D05G0123	;
D09	41043348	41043709	D09-41043348-41043709	1000	31.1249	172	2.99506	41043352	41043630	15.7603	160	41043348	41043709	15.3647	180	D09-41043348-41043709	promoter-TSS (Gh_D09G1369.1)	-287	Gh_D09G1369.1	Gh_D09G1369	Name=SAMS2;description=S-adenosylmethionine synthase 2
D12	39123818	39124195	D12-39123818-39124195	376	31.0323	155	0.907013	39123877	39124080	7.02497	70	39123818	39124195	24.0073	182	D12-39123818-39124195	promoter-TSS (Gh_D12G1178.1)	-14	Gh_D12G1179.1	Gh_D12G1179	Name=PDH-E1;description=Pyruvate dehydrogenase E1 component subunit alpha-3, chloroplastic
A05	11636602	11637103	A05-11636602-11637103	1000	31.0137	289	2.42978	11636758	11637103	11.3277	131	11636602	11637028	19.686	291	A05-11636602-11637103	promoter-TSS (Gh_A05G1149.1)	-806	Gh_A05G1149.1	Gh_A05G1149	Name=ASIL2;description=Trihelix transcription factor ASIL2
D07	20709205	20710036	D07-20709205-20710036	1000	30.9397	574	2.88562	20709263	20710036	16.1196	518	20709205	20709911	14.8201	572	D07-20709205-20710036	promoter-TSS (Gh_D07G1301.1)	-594	Gh_D07G1301.1	Gh_D07G1301	Name=IAA30;description=Auxin-responsive protein IAA30
A13	79083559	79084059	A13-79083559-79084059	1000	30.8917	237	2.96544	79083559	79083942	15.5534	238	79083592	79084059	15.3383	203	A13-79083559-79084059	promoter-TSS (Gh_A13G1953.1)	-194	Gh_A13G1953.1	Gh_A13G1953	Name=DDB2;description=Protein DAMAGED DNA-BINDING 2
D01	9005897	9006322	D01-9005897-9006322	1000	30.8481	239	2.78911	9006047	9006322	12.4428	95	9005897	9006281	18.4053	233	D01-9005897-9006322	promoter-TSS (Gh_D01G0642.1)	-425	Gh_D01G0642.1	Gh_D01G0642	Name=GGR;description=Heterodimeric geranylgeranyl pyrophosphate synthase small subunit, chloroplastic
D04	36489089	36489450	D04-36489089-36489450	1000	30.5335	178	2.48054	36489179	36489450	11.3277	97	36489089	36489404	19.2058	170	D04-36489089-36489450	promoter-TSS (Gh_D04G1103.1)	-388	Gh_D04G1103.1	Gh_D04G1103	Name=LECRK81;description=L-type lectin-domain containing receptor kinase VIII.1
A10	76800069	76800445	A10-76800069-76800445	906	30.5212	185	2.18337	76800144	76800445	10.8352	110	76800069	76800445	19.686	185	A10-76800069-76800445	promoter-TSS (Gh_A10G1415.1)	-897	Gh_A10G1415.1	Gh_A10G1415	;
A11	21020159	21020574	A11-21020159-21020574	1000	30.4922	180	2.78784	21020159	21020574	16.0995	181	21020229	21020510	14.3927	110	A11-21020159-21020574	promoter-TSS (Gh_A11G1503.1)	-141	Gh_A11G1503.1	Gh_A11G1503	Name=UVR8;description=Ultraviolet-B receptor UVR8
A09	64695848	64696241	A09-64695848-64696241	903	30.4518	232	2.17523	64695906	64696155	10.7915	165	64695848	64696241	19.6603	241	A09-64695848-64696241	promoter-TSS (Gh_A09G1259.1)	-326	Gh_A09G1260.1	Gh_A09G1260	Name=DOF3.5;description=Dof zinc finger protein DOF3.5
D06	58768227	58768679	D06-58768227-58768679	1000	30.2945	193	2.90793	58768290	58768581	15.2896	150	58768227	58768679	15.0048	174	D06-58768227-58768679	promoter-TSS (Gh_D06G1844.1)	-758	Gh_D06G1844.1	Gh_D06G1844	Name=STR9;description=Rhodanese-like domain-containing protein 9, chloroplastic
D03	2623648	2623988	D03-2623648-2623988	1000	30.2243	168	2.96142	2623648	2623988	14.3252	174	2623663	2623938	15.899	147	D03-2623648-2623988	promoter-TSS (Gh_D03G0247.1)	-538	Gh_D03G0247.1	Gh_D03G0247	;
A12	74067579	74067970	A12-74067579-74067970	1000	30.177	196	2.70314	74067579	74067970	16.2528	196	74067605	74067900	13.9242	170	A12-74067579-74067970	promoter-TSS (Gh_A12G1474.1)	-677	Gh_A12G1474.1	Gh_A12G1474	Name=AFP2;description=Ninja-family protein AFP2
A05	27836120	27836487	A05-27836120-27836487	1000	30.119	203	2.9066	27836153	27836449	13.5947	170	27836120	27836487	16.5242	203	A05-27836120-27836487	promoter-TSS (Gh_A05G2322.1)	-138	Gh_A05G2322.1	Gh_A05G2322	Name=CK1;description=Probable choline kinase 1
scaffold4548_D11	22462	22873	scaffold4548_D11-22462-22873	1000	30.1028	195	2.87517	22462	22784	13.2977	191	22497	22873	16.8051	165	scaffold4548_D11-22462-22873	promoter-TSS (Gh_D11G3461.1)	-540	Gh_D11G3461.1	Gh_D11G3461	Name=DTX51;description=Protein DETOXIFICATION 51
A11	16529508	16530166	A11-16529508-16530166	1000	30.0658	279	2.58655	16529508	16530166	11.8202	155	16529526	16530114	18.2456	386	A11-16529508-16530166	promoter-TSS (Gh_A11G1291.1)	-703	Gh_A11G1291.1	Gh_A11G1291	Name=AFP3;description=Ninja-family protein AFP3
A09	42087739	42088090	A09-42087739-42088090	1000	30.0143	205	2.64324	42087739	42088080	16.4681	191	42087821	42088090	13.5461	137	A09-42087739-42088090	promoter-TSS (Gh_A09G0522.1)	-479	Gh_A09G0522.1	Gh_A09G0522	Name=MUTE;description=Transcription factor MUTE
A12	64554685	64555034	A12-64554685-64555034	986	29.9475	184	2.37522	64554685	64555006	11.1573	169	64554748	64555034	18.7902	137	A12-64554685-64555034	promoter-TSS (Gh_A12G1119.1)	-271	Gh_A12G1119.1	Gh_A12G1119	Name=At2g31400;description=Pentatricopeptide repeat-containing protein At2g31400, chloroplastic
A09	61770509	61770831	A09-61770509-61770831	1000	29.899	180	2.68115	61770509	61770822	12.1786	181	61770517	61770831	17.7204	171	A09-61770509-61770831	promoter-TSS (Gh_A09G1091.1)	-910	Gh_A09G1091.1	Gh_A09G1091	Name=At1g34300;description=G-type lectin S-receptor-like serine/threonine-protein kinase At1g34300
D03	7157586	7158032	D03-7157586-7158032	774	29.847	228	1.86482	7157666	7157917	10.1173	148	7157586	7158032	19.7297	228	D03-7157586-7158032	promoter-TSS (Gh_D03G0459.1)	-107	Gh_D03G0459.1	Gh_D03G0459	Name=At5g64700;description=WAT1-related protein At5g64700
D05	14281034	14281397	D05-14281034-14281397	972	29.8062	223	2.34081	14281144	14281384	11.021	114	14281034	14281397	18.7852	222	D05-14281034-14281397	promoter-TSS (Gh_D05G1579.1)	67	Gh_D05G1579.1	Gh_D05G1579	Name=SKIP27;description=F-box protein SKIP27
A13	79915000	79915408	A13-79915000-79915408	1000	29.7591	237	2.67623	79915000	79915408	16.0401	240	79915069	79915377	13.719	166	A13-79915000-79915408	promoter-TSS (Gh_A13G2063.1)	-142	Gh_A13G2062.1	Gh_A13G2062	Name=tmem87a;description=Transmembrane protein 87A
A04	60722934	60723405	A04-60722934-60723405	1000	29.7585	312	2.883	60722990	60723405	13.7665	262	60722934	60723405	15.9921	306	A04-60722934-60723405	promoter-TSS (Gh_A04G1066.1)	-363	Gh_A04G1066.1	Gh_A04G1066	;
A08	87875866	87876272	A08-87875866-87876272	1000	29.6721	204	2.78404	87875866	87876267	15.2678	215	87875912	87876272	14.4044	148	A08-87875866-87876272	promoter-TSS (Gh_A08G1362.1)	-909	Gh_A08G1362.1	Gh_A08G1362	Name=TMEM45B;description=Transmembrane protein 45B
D04	10983326	10983811	D04-10983326-10983811	1000	29.6598	352	2.85044	10983410	10983811	14.7752	316	10983326	10983802	14.8845	305	D04-10983326-10983811	promoter-TSS (Gh_D04G0612.1)	-448	Gh_D04G0612.1	Gh_D04G0612	Name=PP2CA;description=Protein phosphatase 2C 37
D13	34980650	34981053	D13-34980650-34981053	1000	29.6227	171	2.85692	34980687	34981015	13.2977	136	34980650	34981053	16.325	169	D13-34980650-34981053	promoter-TSS (Gh_D13G1173.1)	-528	Gh_D13G1173.1	Gh_D13G1173	Name=OSH6;description=Homeobox protein knotted-1-like 1
D09	41961378	41961765	D09-41961378-41961765	1000	29.6176	191	2.63241	41961378	41961765	16.141	206	41961428	41961679	13.4766	126	D09-41961378-41961765	promoter-TSS (Gh_D09G1433.1)	-216	Gh_D09G1433.1	Gh_D09G1433	;
A02	14199440	14199986	A02-14199440-14199986	1000	29.598	149	2.70436	14199440	14199799	12.3127	148	14199472	14199986	17.2853	118	A02-14199440-14199986	promoter-TSS (Gh_A02G0754.1)	-313	Gh_A02G0754.1	Gh_A02G0754	Name=CAO;description=Chlorophyllide a oxygenase, chloroplastic
D06	6398894	6399253	D06-6398894-6399253	1000	29.598	184	2.71919	6398894	6399253	12.3127	183	6398910	6399210	17.2853	169	D06-6398894-6399253	promoter-TSS (Gh_D06G0445.1)	-259	Gh_D06G0445.1	Gh_D06G0445	Name=GF15731;description=Zinc finger CCCH-type with G patch domain-containing protein
D07	9013937	9014233	D07-9013937-9014233	1000	29.56	112	2.74282	9013937	9014233	15.4158	112	9013951	9014229	14.1442	98	D07-9013937-9014233	promoter-TSS (Gh_D07G0741.1)	-920	Gh_D07G0741.1	Gh_D07G0741	Name=TMN4;description=Transmembrane 9 superfamily member 4
A03	84402386	84402767	A03-84402386-84402767	1000	29.5157	152	2.43735	84402386	84402767	11.3131	152	84402392	84402741	18.2026	147	A03-84402386-84402767	promoter-TSS (Gh_A03G1177.1)	28	Gh_A03G1177.1	Gh_A03G1177	;
scaffold3053_A12	85173	85519	scaffold3053_A12-85173-85519	1000	29.4854	173	2.85175	85201	85519	14.4532	149	85173	85486	15.0322	169	scaffold3053_A12-85173-85519	promoter-TSS (Gh_A12G2524.1)	-370	Gh_A12G2524.1	Gh_A12G2524	Name=PLP9;description=Probable inactive patatin-like protein 9
D01	14729495	14729864	D01-14729495-14729864	1000	29.4604	200	2.76766	14729513	14729864	12.7884	178	14729495	14729850	16.672	204	D01-14729495-14729864	promoter-TSS (Gh_D01G0890.1)	-251	Gh_D01G0890.1	Gh_D01G0890	Name=At1g76280;description=Pentatricopeptide repeat-containing protein At1g76280
scaffold2309_A09	24947	25678	scaffold2309_A09-24947-25678	1000	29.3625	288	2.81062	24984	25649	13.202	251	24947	25678	16.1605	288	scaffold2309_A09-24947-25678	promoter-TSS (Gh_A09G2467.1)	444	Gh_A09G2466.1	Gh_A09G2466	Name=rps3;description=30S ribosomal protein S3, chloroplastic
scaffold11190	593	1176	scaffold11190-593-1176	1000	29.3283	240	2.84394	595	954	14.0967	234	593	1176	15.2315	244	scaffold11190-593-1176	promoter-TSS (Gh_Sca011190G01.1)	-374	Gh_Sca011190G01.1	Gh_Sca011190G01	;
A08	85615683	85616026	A08-85615683-85616026	792	29.2633	176	1.90813	85615683	85616019	17.7303	182	85615722	85616026	11.533	132	A08-85615683-85616026	promoter-TSS (Gh_A08G1315.1)	-757	Gh_A08G1315.1	Gh_A08G1315	description=Anthocyanin 5-aromatic acyltransferase ;
A10	97770688	97771136	A10-97770688-97771136	1000	29.2619	314	2.83235	97770753	97771123	14.3611	256	97770688	97771136	14.9008	308	A10-97770688-97771136	promoter-TSS (Gh_A10G1998.1)	-691	Gh_A10G1998.1	Gh_A10G1998	Name=PP2CA;description=Protein phosphatase 2C 37
D01	6359675	6360255	D01-6359675-6360255	1000	29.1673	324	2.81952	6359675	6360196	14.2827	319	6359814	6360255	14.8845	190	D01-6359675-6360255	promoter-TSS (Gh_D01G0514.1)	-508	Gh_D01G0514.1	Gh_D01G0514	Name=NAC072;description=NAC domain-containing protein 72
D06	50159031	50159390	D06-50159031-50159390	991	29.1625	210	2.3876	50159070	50159385	11.1573	171	50159031	50159390	18.0052	210	D06-50159031-50159390	promoter-TSS (Gh_D06G1509.1)	-198	Gh_D06G1509.1	Gh_D06G1509	Name=DELTA-OAT;description=Ornithine aminotransferase, mitochondrial
D05	56352286	56352626	D05-56352286-56352626	569	29.0697	161	1.37132	56352318	56352626	18.4593	130	56352286	56352549	10.6104	160	D05-56352286-56352626	promoter-TSS (Gh_D05G3451.1)	-210	Gh_D05G3451.1	Gh_D05G3451	Name=At3g15360;description=Thioredoxin M4, chloroplastic
A03	92576676	92577176	A03-92576676-92577176	836	29.0684	248	2.01454	92576785	92577104	10.3427	144	92576676	92577176	18.7257	243	A03-92576676-92577176	promoter-TSS (Gh_A03G1365.1)	-713	Gh_A03G1365.1	Gh_A03G1365	Name=GRXC9;description=Glutaredoxin-C9
A05	29724094	29724445	A05-29724094-29724445	395	28.9779	154	0.952289	29724135	29724445	7.85144	106	29724094	29724426	21.1264	162	A05-29724094-29724445	promoter-TSS (Gh_A05G2397.1)	-150	Gh_A05G2397.1	Gh_A05G2397	Name=TM_1254;description=Phosphorylated carbohydrates phosphatase TM_1254
D03	37373489	37373851	D03-37373489-37373851	1000	28.9096	179	2.72291	37373489	37373818	14.6087	173	37373550	37373851	14.301	125	D03-37373489-37373851	promoter-TSS (Gh_D03G1126.1)	-853	Gh_D03G1126.1	Gh_D03G1126	Name=FTSH7;description=ATP-dependent zinc metalloprotease FTSH 7, chloroplastic
A02	16906991	16907383	A02-16906991-16907383	1000	28.7885	268	2.73784	16907014	16907381	12.7713	245	16906991	16907383	16.0173	268	A02-16906991-16907383	promoter-TSS (Gh_A02G0797.1)	396	Gh_A02G0798.1	Gh_A02G0798	Name=ndhB2;description=NAD(P)H-quinone oxidoreductase subunit 2 B, chloroplastic
A11	63125646	63126072	A11-63125646-63126072	975	28.7108	226	2.34982	63125774	63126031	10.9904	98	63125646	63126072	17.7204	226	A11-63125646-63126072	promoter-TSS (Gh_A11G2041.1)	-257	Gh_A11G2041.1	Gh_A11G2041	Name=MYB44;description=Transcription factor MYB44
A11	2049939	2050340	A11-2049939-2050340	1000	28.6253	253	2.5925	2049939	2050340	11.8202	270	2050046	2050340	16.8051	130	A11-2049939-2050340	promoter-TSS (Gh_A11G0220.1)	-319	Gh_A11G0220.1	Gh_A11G0220	Name=kansl3;description=KAT8 regulatory NSL complex subunit 3
D05	52314252	52314632	D05-52314252-52314632	738	28.5759	190	1.77846	52314284	52314583	9.85017	150	52314252	52314632	18.7257	199	D05-52314252-52314632	promoter-TSS (Gh_D05G3283.1)	-335	Gh_D05G3283.1	Gh_D05G3283	description=Vignain ;
A12	5512624	5513059	A12-5512624-5513059	819	28.5459	296	1.9725	5512624	5513059	16.9426	303	5512684	5513055	11.6034	230	A12-5512624-5513059	promoter-TSS (Gh_A12G0312.1)	-451	Gh_A12G0312.1	Gh_A12G0312	;
scaffold3663_A13	11311	11750	scaffold3663_A13-11311-11750	786	28.5182	243	1.89423	11354	11658	9.97513	207	11311	11750	18.5431	236	scaffold3663_A13-11311-11750	promoter-TSS (Gh_A13G2284.1)	-934	Gh_A13G2284.1	Gh_A13G2284	Name=APL;description=Myb family transcription factor APL
A05	15413714	15414065	A05-15413714-15414065	792	28.428	129	1.90888	15413741	15413999	9.97513	114	15413714	15414065	18.4528	117	A05-15413714-15414065	promoter-TSS (Gh_A05G1509.1)	-525	Gh_A05G1509.1	Gh_A05G1509	;
D06	15140658	15140975	D06-15140658-15140975	1000	28.2317	188	2.45596	15140683	15140954	15.2678	168	15140658	15140975	12.9639	183	D06-15140658-15140975	promoter-TSS (Gh_D06G0837.1)	-183	Gh_D06G0837.1	Gh_D06G0837	;
D12	55741354	55741743	D12-55741354-55741743	1000	28.2317	260	2.49956	55741354	55741701	15.2678	253	55741467	55741743	12.9639	155	D12-55741354-55741743	promoter-TSS (Gh_D12G2262.1)	-190	Gh_D12G2262.1	Gh_D12G2262	Name=GPX8;description=Probable glutathione peroxidase 8
D01	60883346	60883715	D01-60883346-60883715	1000	28.2215	144	2.52341	60883346	60883658	11.6441	129	60883374	60883715	16.5773	131	D01-60883346-60883715	promoter-TSS (Gh_D01G2197.1)	-844	Gh_D01G2197.1	Gh_D01G2197	;
A13	79890535	79891015	A13-79890535-79891015	1000	28.2193	190	2.60449	79890553	79890997	14.7752	209	79890535	79891015	13.4441	153	A13-79890535-79891015	promoter-TSS (Gh_A13G2059.1)	-428	Gh_A13G2059.1	Gh_A13G2059	Name=EXPA8;description=Expansin-A8
D12	51051190	51051728	D12-51051190-51051728	1000	28.2193	370	2.5783	51051361	51051728	14.7752	185	51051190	51051718	13.4441	384	D12-51051190-51051728	promoter-TSS (Gh_D12G1844.1)	-605	Gh_D12G1844.1	Gh_D12G1844	Name=GAOA;description=Galactose oxidase
D02	48594983	48595308	D02-48594983-48595308	1000	28.1823	181	2.70683	48594983	48595308	13.2977	176	48595004	48595289	14.8845	165	D02-48594983-48595308	promoter-TSS (Gh_D02G1414.1)	-638	Gh_D02G1414.1	Gh_D02G1414	Name=NUDT18;description=Nudix hydrolase 18, mitochondrial
D02	60901727	60902025	D02-60901727-60902025	1000	28.1023	133	2.62271	60901752	60902021	12.0971	107	60901727	60902025	16.0051	135	D02-60901727-60902025	promoter-TSS (Gh_D02G1805.1)	-712	Gh_D02G1805.1	Gh_D02G1805	Name=GRXC9;description=Glutaredoxin-C9
A13	1249928	1250336	A13-1249928-1250336	818	28.0991	204	1.97095	1249928	1250279	16.5661	204	1249977	1250336	11.533	155	A13-1249928-1250336	promoter-TSS (Gh_A13G0105.1)	-241	Gh_A13G0105.1	Gh_A13G0105	Name=NPF7.3;description=Protein NRT1/ PTR FAMILY 7.3
A13	64280924	64281389	A13-64280924-64281389	1000	28.0408	204	2.68967	64280926	64281297	13.094	157	64280924	64281389	14.9469	249	A13-64280924-64281389	promoter-TSS (Gh_A13G1168.1)	-858	Gh_A13G1168.1	Gh_A13G1168	Name=At5g41620;description=Uncharacterized protein At5g41620
D09	25042209	25042545	D09-25042209-25042545	1000	28.0137	124	2.69089	25042244	25042545	13.1129	89	25042209	25042545	14.9008	124	D09-25042209-25042545	promoter-TSS (Gh_D09G0518.1)	-416	Gh_D09G0518.1	Gh_D09G0518	Name=MUTE;description=Transcription factor MUTE
A11	50561599	50561935	A11-50561599-50561935	1000	27.9791	204	2.57947	50561605	50561882	11.8329	195	50561599	50561935	16.1462	208	A11-50561599-50561935	promoter-TSS (Gh_A11G1901.1)	-320	Gh_A11G1901.1	Gh_A11G1901	Name=BAM1;description=Leucine-rich repeat receptor-like serine/threonine-protein kinase BAM1
D11	10946027	10946360	D11-10946027-10946360	475	27.9708	213	1.14418	10946100	10946321	8.71084	150	10946027	10946360	19.26	204	D11-10946027-10946360	promoter-TSS (Gh_D11G1178.1)	-534	Gh_D11G1178.1	Gh_D11G1178	Name=DI19-3;description=Protein DEHYDRATION-INDUCED 19 homolog 3
D09	29666471	29666834	D09-29666471-29666834	1000	27.8933	168	2.64687	29666471	29666792	13.9239	136	29666496	29666834	13.9694	176	D09-29666471-29666834	promoter-TSS (Gh_D09G0647.1)	-214	Gh_D09G0647.1	Gh_D09G0647	Name=SFR2;description=Beta-glucosidase-like SFR2, chloroplastic
D03	2496172	2496503	D03-2496172-2496503	871	27.8403	179	2.09893	2496177	2496463	15.9527	174	2496172	2496503	11.8876	179	D03-2496172-2496503	promoter-TSS (Gh_D03G0237.1)	-213	Gh_D03G0237.1	Gh_D03G0237	Name=NRAMP3;description=Metal transporter Nramp3
A03	10359405	10359774	A03-10359405-10359774	922	27.7646	193	2.22093	10359436	10359774	15.6074	162	10359405	10359731	12.1572	193	A03-10359405-10359774	promoter-TSS (Gh_A03G0474.1)	-330	Gh_A03G0474.1	Gh_A03G0474	Name=Bicc1;description=Protein bicaudal C homolog 1
D01	54970880	54971419	D01-54970880-54971419	1000	27.7627	306	2.64084	54970880	54971347	12.3327	285	54970938	54971419	15.43	270	D01-54970880-54971419	promoter-TSS (Gh_D01G1790.1)	-134	Gh_D01G1790.1	Gh_D01G1790	Name=At1g75720;description=WEB family protein At1g75720
D13	736666	737093	D13-736666-737093	1000	27.7021	249	2.65906	736723	737092	13.2977	191	736666	737093	14.4044	251	D13-736666-737093	promoter-TSS (Gh_D13G0066.1)	-723	Gh_D13G0066.1	Gh_D13G0066	;
D05	11443764	11444140	D05-11443764-11444140	1000	27.6562	169	2.54544	11443776	11444140	14.359	149	11443764	11444106	13.2973	178	D05-11443764-11444140	promoter-TSS (Gh_D05G1295.1)	-27	Gh_D05G1295.1	Gh_D05G1295	Name=RHD3;description=Protein ROOT HAIR DEFECTIVE 3
D08	59714466	59714779	D08-59714466-59714779	954	27.6403	137	2.29756	59714466	59714779	10.8352	130	59714474	59714773	16.8051	137	D08-59714466-59714779	promoter-TSS (Gh_D08G2085.1)	-83	Gh_D08G2085.1	Gh_D08G2085	Name=XRI1;description=Protein XRI1
A13	40724945	40725283	A13-40724945-40725283	1000	27.6254	149	2.61783	40724945	40725283	13.8021	152	40724971	40725246	13.8233	121	A13-40724945-40725283	promoter-TSS (Gh_A13G0843.1)	-243	Gh_A13G0843.1	Gh_A13G0843	Name=SUVR4;description=Histone-lysine N-methyltransferase SUVR4
D09	24810411	24810774	D09-24810411-24810774	457	27.6189	187	1.10101	24810485	24810719	8.45522	113	24810411	24810774	19.1637	188	D09-24810411-24810774	promoter-TSS (Gh_D09G0513.1)	-422	Gh_D09G0513.1	Gh_D09G0513	Name=DRB4;description=Double-stranded RNA-binding protein 4
D11	14771497	14771842	D11-14771497-14771842	493	27.4853	215	1.18959	14771558	14771769	8.78314	154	14771497	14771842	18.7021	215	D11-14771497-14771842	promoter-TSS (Gh_D11G1478.1)	-89	Gh_D11G1478.1	Gh_D11G1478	Name=At3g25440;description=Uncharacterized CRM domain-containing protein At3g25440, chloroplastic
D06	1282315	1282742	D06-1282315-1282742	666	27.3237	230	1.60619	1282315	1282732	16.5602	189	1282365	1282742	10.7635	221	D06-1282315-1282742	promoter-TSS (Gh_D06G0126.1)	-647	Gh_D06G0126.1	Gh_D06G0126	Name=SDH5;description=Succinate dehydrogenase subunit 5, mitochondrial
D09	3024022	3024372	D09-3024022-3024372	1000	27.3125	129	2.41065	3024025	3024326	11.3099	132	3024022	3024372	16.0026	124	D09-3024022-3024372	promoter-TSS (Gh_D09G0121.1)	-512	Gh_D09G0121.1	Gh_D09G0121	Name=At1g14010;description=Transmembrane emp24 domain-containing protein p24delta7
D04	49299131	49299400	D04-49299131-49299400	1000	27.2467	144	2.46371	49299131	49299400	14.2827	146	49299139	49299393	12.9639	135	D04-49299131-49299400	promoter-TSS (Gh_D04G1712.1)	-255	Gh_D04G1712.1	Gh_D04G1712	Name=COR413PM2;description=Cold-regulated 413 plasma membrane protein 2
A09	2248287	2248876	A09-2248287-2248876	1000	27.1725	324	2.42551	2248287	2248778	11.3277	327	2248446	2248876	15.8448	163	A09-2248287-2248876	promoter-TSS (Gh_A09G0086.1)	-403	Gh_A09G0086.1	Gh_A09G0086	Name=AFP2;description=Ninja-family protein AFP2
D11	13134429	13134814	D11-13134429-13134814	1000	27.1629	225	2.52916	13134474	13134753	13.8253	161	13134429	13134814	13.3376	245	D11-13134429-13134814	promoter-TSS (Gh_D11G1357.1)	-278	Gh_D11G1357.1	Gh_D11G1357	Name=ERF1B;description=Ethylene-responsive transcription factor 1B
A05	44363791	44364148	A05-44363791-44364148	955	27.1139	179	2.30045	44363791	44364148	14.6728	159	44363832	44364092	12.4411	158	A05-44363791-44364148	promoter-TSS (Gh_A05G2679.1)	-295	Gh_A05G2679.1	Gh_A05G2679	;
A03	97237419	97237764	A03-97237419-97237764	1000	27.0818	162	2.583	97237441	97237764	12.6113	149	97237419	97237687	14.4705	153	A03-97237419-97237764	promoter-TSS (Gh_A03G1606.1)	-21	Gh_A03G1606.1	Gh_A03G1606	Name=VSR3;description=Vacuolar-sorting receptor 3
D02	368316	368685	D02-368316-368685	936	27.0703	172	2.25605	368316	368685	14.7941	172	368398	368674	12.2762	90	D02-368316-368685	promoter-TSS (Gh_D02G0062.1)	-711	Gh_D02G0062.1	Gh_D02G0062	Name=PSAP;description=Prosaposin
D11	20439088	20439448	D11-20439088-20439448	1000	27.045	182	2.57596	20439161	20439448	12.9656	98	20439088	20439430	14.0794	194	D11-20439088-20439448	promoter-TSS (Gh_D11G1805.1)	-190	Gh_D11G1805.1	Gh_D11G1805	Name=CYP84A1;description=Cytochrome P450 84A1
D03	10049656	10050011	D03-10049656-10050011	429	26.9778	173	1.03441	10049656	10050011	17.6678	173	10049690	10049939	9.31001	139	D03-10049656-10050011	promoter-TSS (Gh_D03G0532.1)	30	Gh_D03G0532.1	Gh_D03G0532	Name=VTE4;description=Probable tocopherol O-methyltransferase, chloroplastic
D02	64469344	64469831	D02-64469344-64469831	998	26.9758	303	2.40537	64469543	64469782	11.3131	104	64469344	64469831	15.6627	303	D02-64469344-64469831	promoter-TSS (Gh_D02G2018.1)	-319	Gh_D02G2018.1	Gh_D02G2018	;
A11	83442567	83442948	A11-83442567-83442948	996	26.9248	173	2.39907	83442583	83442846	11.3099	157	83442567	83442948	15.6148	173	A11-83442567-83442948	promoter-TSS (Gh_A11G2477.1)	-52	Gh_A11G2477.1	Gh_A11G2477	;
A13	71012166	71012487	A13-71012166-71012487	910	26.7789	136	2.19334	71012202	71012487	14.7752	100	71012166	71012460	12.0037	137	A13-71012166-71012487	promoter-TSS (Gh_A13G1403.1)	-429	Gh_A13G1403.1	Gh_A13G1403	Name=BRF1;description=Transcription factor IIIB 90 kDa subunit
A08	94876425	94876804	A08-94876425-94876804	844	26.7203	155	2.03382	94876459	94876715	10.1961	119	94876425	94876804	16.5242	158	A08-94876425-94876804	promoter-TSS (Gh_A08G1610.1)	-600	Gh_A08G1610.1	Gh_A08G1610	;
A03	86760787	86761216	A03-86760787-86761216	886	26.7075	152	2.13441	86760795	86761216	10.369	144	86760787	86761168	16.3386	152	A03-86760787-86761216	promoter-TSS (Gh_A03G1228.1)	-251	Gh_A03G1228.1	Gh_A03G1228	Name=PUB18;description=U-box domain-containing protein 18
D07	46963565	46963990	D07-46963565-46963990	735	26.6955	182	1.77144	46963636	46963990	9.61964	111	46963565	46963895	17.0759	182	D07-46963565-46963990	promoter-TSS (Gh_D07G1906.1)	-329	Gh_D07G1906.1	Gh_D07G1906	Name=IBR5;description=Protein-tyrosine-phosphatase IBR5
scaffold2735_A11	156297	156943	scaffold2735_A11-156297-156943	995	26.6924	353	2.39802	156297	156822	11.3277	333	156540	156943	15.3647	131	scaffold2735_A11-156297-156943	promoter-TSS (Gh_A11G3044.1)	-795	Gh_A11G3044.1	Gh_A11G3044	Name=AVT1;description=Vacuolar amino acid transporter 1
D11	65686891	65687364	D11-65686891-65687364	456	26.6182	269	1.10037	65687088	65687364	8.37264	92	65686891	65687327	18.2456	249	D11-65686891-65687364	promoter-TSS (Gh_D11G3270.1)	-775	Gh_D11G3270.1	Gh_D11G3270	Name=B'ALPHA;description=Serine/threonine protein phosphatase 2A 57 kDa regulatory subunit B' alpha isoform
D02	4500773	4501145	D02-4500773-4501145	392	26.5935	174	0.944336	4500803	4501046	7.38763	151	4500773	4501145	19.2058	168	D02-4500773-4501145	promoter-TSS (Gh_D02G0334.1)	-253	Gh_D02G0334.1	Gh_D02G0334	Name=At4g13590;description=GDT1-like protein 2, chloroplastic
D09	29092130	29092478	D09-29092130-29092478	380	26.5811	189	0.915921	29092159	29092412	6.89512	155	29092130	29092478	19.686	195	D09-29092130-29092478	promoter-TSS (Gh_D09G0619.1)	-307	Gh_D09G0619.1	Gh_D09G0619	Name=GIS2;description=Zinc finger protein GIS2
A08	87493378	87493692	A08-87493378-87493692	981	26.5718	164	2.36396	87493466	87493679	11.1636	75	87493378	87493692	15.4083	165	A08-87493378-87493692	promoter-TSS (Gh_A08G1346.1)	-175	Gh_A08G1346.1	Gh_A08G1346	Name=ABCE2;description=ABC transporter E family member 2
D11	45680849	45681251	D11-45680849-45681251	1000	26.4107	182	2.43301	45680849	45681141	11.4058	182	45680877	45681251	15.0048	155	D11-45680849-45681251	promoter-TSS (Gh_D11G2347.1)	-236	Gh_D11G2347.1	Gh_D11G2347	Name=MYB44;description=Transcription factor MYB44
D04	4406249	4406619	D04-4406249-4406619	989	26.406	133	2.38243	4406249	4406577	13.6025	130	4406249	4406619	12.8036	137	D04-4406249-4406619	promoter-TSS (Gh_D04G0293.1)	-238	Gh_D04G0293.1	Gh_D04G0293	Name=NAC081;description=Protein ATAF2
A13	72105074	72105437	A13-72105074-72105437	1000	26.3822	192	2.48946	72105119	72105382	12.6956	150	72105074	72105437	13.6866	190	A13-72105074-72105437	promoter-TSS (Gh_A13G1443.1)	-484	Gh_A13G1443.1	Gh_A13G1443	;
D01	2114156	2114464	D01-2114156-2114464	1000	26.3707	187	2.48835	2114156	2114464	12.5473	173	2114235	2114454	13.8233	122	D01-2114156-2114464	promoter-TSS (Gh_D01G0243.1)	-275	Gh_D01G0243.1	Gh_D01G0243	Name=ATK4;description=Kinesin-4
A01	89875409	89875745	A01-89875409-89875745	1000	26.3584	197	2.44607	89875467	89875745	11.7888	143	89875409	89875734	14.5696	193	A01-89875409-89875745	promoter-TSS (Gh_A01G1463.1)	-520	Gh_A01G1463.1	Gh_A01G1463	Name=PUB15;description=U-box domain-containing protein 15
A06	50262616	50262966	A06-50262616-50262966	921	26.3486	195	2.21819	50262616	50262966	10.7441	188	50262632	50262958	15.6045	187	A06-50262616-50262966	promoter-TSS (Gh_A06G1016.1)	-207	Gh_A06G1016.1	Gh_A06G1016	Name=PAB5;description=Polyadenylate-binding protein 5
A04	60661523	60661805	A04-60661523-60661805	1000	26.2617	122	2.41487	60661535	60661791	13.2977	80	60661523	60661805	12.9639	153	A04-60661523-60661805	promoter-TSS (Gh_A04G1061.1)	-171	Gh_A04G1061.1	Gh_A04G1061	Name=XERO1;description=Dehydrin Xero 1
scaffold4200_D07	6966	7259	scaffold4200_D07-6966-7259	910	26.2542	134	2.19152	6981	7205	10.6033	152	6966	7259	15.6509	102	scaffold4200_D07-6966-7259	promoter-TSS (Gh_D07G2469.1)	-178	Gh_D07G2469.1	Gh_D07G2469	;
A03	44672096	44672472	A03-44672096-44672472	1000	26.2246	153	2.45927	44672096	44672375	11.8202	153	44672098	44672472	14.4044	151	A03-44672096-44672472	promoter-TSS (Gh_A03G0836.1)	-436	Gh_A03G0836.1	Gh_A03G0836	Name=SIS3;description=E3 ubiquitin-protein ligase SIS3
D10	3871230	3871699	D10-3871230-3871699	1000	26.2246	326	2.45376	3871387	3871691	11.8202	165	3871230	3871699	14.4044	330	D10-3871230-3871699	promoter-TSS (Gh_D10G0421.1)	-73	Gh_D10G0421.1	Gh_D10G0421	Name=CIPK23;description=CBL-interacting serine/threonine-protein kinase 23
A02	4420786	4421075	A02-4420786-4421075	776	26.2178	112	1.86906	4420786	4421075	15.1461	118	4420787	4421059	11.0717	106	A02-4420786-4421075	promoter-TSS (Gh_A02G0362.1)	-173	Gh_A02G0362.1	Gh_A02G0362	Name=At4g14450;description=Uncharacterized protein At4g14450, chloroplastic
D11	2036379	2036711	D11-2036379-2036711	954	26.1818	186	2.29853	2036427	2036711	13.7262	190	2036379	2036688	12.4557	135	D11-2036379-2036711	promoter-TSS (Gh_D11G0246.1)	-692	Gh_D11G0246.1	Gh_D11G0246	description=14 kDa proline-rich protein DC2.15 ;
A11	5323532	5323864	A11-5323532-5323864	953	26.1762	182	2.29564	5323532	5323864	13.7351	185	5323561	5323837	12.4411	150	A11-5323532-5323864	promoter-TSS (Gh_A11G0563.1)	-258	Gh_A11G0563.1	Gh_A11G0563	Name=SBP65;description=Seed biotin-containing protein SBP65
A12	7118886	7119227	A12-7118886-7119227	980	26.1292	180	2.36092	7118905	7119202	11.3131	161	7118886	7119227	14.8161	180	A12-7118886-7119227	promoter-TSS (Gh_A12G0372.1)	-690	Gh_A12G0372.1	Gh_A12G0372	Name=PCMP-H43;description=Pentatricopeptide repeat-containing protein At3g12770
D12	58010418	58011003	D12-58010418-58011003	955	26.1213	345	2.30142	58010425	58011003	10.882	341	58010418	58010985	15.2394	342	D12-58010418-58011003	promoter-TSS (Gh_D12G2508.1)	-437	Gh_D12G2508.1	Gh_D12G2508	Name=AHG1;description=Probable protein phosphatase 2C 75
scaffold3943_D04	54234	54618	scaffold3943_D04-54234-54618	791	26.0797	192	1.90666	54234	54611	14.8764	195	54267	54618	11.2032	156	scaffold3943_D04-54234-54618	promoter-TSS (Gh_D04G1927.1)	-562	Gh_D04G1927.1	Gh_D04G1927	;
D09	44341712	44342065	D09-44341712-44342065	1000	26.0499	171	2.4693	44341712	44342065	12.5375	173	44341764	44342047	13.5124	118	D09-44341712-44342065	promoter-TSS (Gh_D09G1669.1)	-210	Gh_D09G1669.1	Gh_D09G1669	Name=SFC1;description=Mitochondrial succinate-fumarate transporter 1
D05	52457498	52457801	D05-52457498-52457801	974	25.9875	131	2.3468	52457498	52457797	13.3838	128	52457536	52457801	12.6036	96	D05-52457498-52457801	promoter-TSS (Gh_D05G3290.1)	-181	Gh_D05G3290.1	Gh_D05G3290	Name=Pold3;description=DNA polymerase delta subunit 3
scaffold185_A01	21650	22016	scaffold185_A01-21650-22016	909	25.7939	152	2.18971	21650	21975	13.7902	123	21698	22016	12.0037	134	scaffold185_A01-21650-22016	promoter-TSS (Gh_A01G2141.1)	-94	Gh_A01G2141.1	Gh_A01G2141	description=Secoisolariciresinol dehydrogenase (Fragment) ;
D04	42397960	42398325	D04-42397960-42398325	1000	25.7869	141	2.42232	42397960	42398244	12.0971	136	42397973	42398325	13.6898	134	D04-42397960-42398325	promoter-TSS (Gh_D04G1290.1)	-145	Gh_D04G1290.1	Gh_D04G1290	Name=ERDJ3A;description=DnaJ protein ERDJ3A
D02	66434539	66434937	D02-66434539-66434937	959	25.7815	160	2.31015	66434539	66434937	13.2977	157	66434591	66434883	12.4838	111	D02-66434539-66434937	promoter-TSS (Gh_D02G2256.1)	-208	Gh_D02G2256.1	Gh_D02G2256	;
D08	38474851	38475136	D08-38474851-38475136	988	25.7692	134	2.38139	38474851	38475136	12.8052	137	38474858	38475132	12.9639	124	D08-38474851-38475136	promoter-TSS (Gh_D08G1196.1)	-706	Gh_D08G1196.1	Gh_D08G1196	Name=KAS1;description=3-oxoacyl-[acyl-carrier-protein] synthase I, chloroplastic
D07	38111084	38111447	D07-38111084-38111447	994	25.7444	197	2.39487	38111119	38111447	11.8202	165	38111084	38111379	13.9242	194	D07-38111084-38111447	promoter-TSS (Gh_D07G1729.1)	-101	Gh_D07G1729.1	Gh_D07G1729	;
D02	56529248	56529603	D02-56529248-56529603	992	25.6845	128	2.38967	56529252	56529603	12.3062	140	56529248	56529594	13.3783	113	D02-56529248-56529603	promoter-TSS (Gh_D02G1631.1)	-993	Gh_D02G1631.1	Gh_D02G1631	;
D10	49805325	49805649	D10-49805325-49805649	766	25.6309	152	1.84528	49805340	49805649	14.6087	137	49805325	49805605	11.0222	152	D10-49805325-49805649	promoter-TSS (Gh_D10G1766.1)	-873	Gh_D10G1766.1	Gh_D10G1766	;
D05	31296808	31297211	D05-31296808-31297211	993	25.6289	246	2.39175	31296808	31297188	12.4815	235	31296912	31297211	13.1474	154	D05-31296808-31297211	promoter-TSS (Gh_D05G2805.1)	-676	Gh_D05G2805.1	Gh_D05G2805	;
D03	35233293	35233650	D03-35233293-35233650	944	25.6271	150	2.27378	35233297	35233641	13.2235	147	35233293	35233650	12.4036	150	D03-35233293-35233650	promoter-TSS (Gh_D03G1040.1)	-329	Gh_D03G1040.1	Gh_D03G1040	Name=HT1;description=Serine/threonine-protein kinase HT1
D06	4328784	4329113	D06-4328784-4329113	822	25.5719	164	1.98186	4328864	4329113	9.91761	69	4328784	4329108	15.6543	180	D06-4328784-4329113	promoter-TSS (Gh_D06G0336.1)	-668	Gh_D06G0336.1	Gh_D06G0336	Name=RAP2-4;description=Ethylene-responsive transcription factor RAP2-4
scaffold3720_D01	51936	52248	scaffold3720_D01-51936-52248	378	25.5718	157	0.911712	51936	52248	17.9863	153	51996	52228	7.58544	102	scaffold3720_D01-51936-52248	promoter-TSS (Gh_D01G2346.1)	-656	Gh_D01G2346.1	Gh_D01G2346	Name=NAC056;description=NAC transcription factor 56
D07	47751885	47752271	D07-47751885-47752271	868	25.5352	166	2.09132	47751900	47752256	10.3308	146	47751885	47752271	15.2044	172	D07-47751885-47752271	promoter-TSS (Gh_D07G1924.1)	-308	Gh_D07G1924.1	Gh_D07G1924	Name=At5g48130;description=BTB/POZ domain-containing protein At5g48130
scaffold1014_A04	86324	86622	scaffold1014_A04-86324-86622	957	25.5243	146	2.30529	86324	86574	11.1966	115	86349	86622	14.3277	152	scaffold1014_A04-86324-86622	promoter-TSS (Gh_A04G1435.1)	-898	Gh_A04G1435.1	Gh_A04G1435	Name=BIG1;description=Brefeldin A-inhibited guanine nucleotide-exchange protein 1
A06	2880093	2880434	A06-2880093-2880434	981	25.4241	171	2.36294	2880162	2880420	11.8202	95	2880093	2880434	13.6039	178	A06-2880093-2880434	promoter-TSS (Gh_A06G0238.1)	-976	Gh_A06G0238.1	Gh_A06G0238	Name=sll0103;description=Uncharacterized protein sll0103
A08	99384480	99384850	A08-99384480-99384850	913	25.386	185	2.19973	99384552	99384793	10.7146	120	99384480	99384850	14.6714	178	A08-99384480-99384850	promoter-TSS (Gh_A08G1865.1)	-581	Gh_A08G1865.1	Gh_A08G1865	Name=CAISE5;description=Glucose and ribitol dehydrogenase
D03	37348514	37348947	D03-37348514-37348947	971	25.224	239	2.33882	37348514	37348887	11.7191	239	37348578	37348947	13.5049	175	D03-37348514-37348947	promoter-TSS (Gh_D03G1123.1)	-363	Gh_D03G1123.1	Gh_D03G1123	;
A08	33720823	33721165	A08-33720823-33721165	963	25.2232	151	2.31994	33720823	33721106	12.3062	163	33720850	33721165	12.917	112	A08-33720823-33721165	promoter-TSS (Gh_A08G0792.1)	-417	Gh_A08G0792.1	Gh_A08G0792	Name=RFS6;description=Probable galactinol--sucrose galactosyltransferase 6
A02	1099964	1100271	A02-1099964-1100271	593	25.1901	141	1.42819	1099977	1100270	8.86515	125	1099964	1100271	16.325	144	A02-1099964-1100271	promoter-TSS (Gh_A02G0118.1)	-866	Gh_A02G0118.1	Gh_A02G0118	Name=CPL4;description=RNA polymerase II C-terminal domain phosphatase-like 4
A01	96119050	96119418	A01-96119050-96119418	972	25.1876	165	2.34281	96119050	96119378	11.9838	163	96119086	96119418	13.2038	132	A01-96119050-96119418	promoter-TSS (Gh_A01G1717.1)	-276	Gh_A01G1717.1	Gh_A01G1717	Name=DGD1;description=Digalactosyldiacylglycerol synthase 1, chloroplastic
D02	66709027	66709395	D02-66709027-66709395	975	25.1876	133	2.34881	66709042	66709395	11.9838	118	66709027	66709294	13.2038	133	D02-66709027-66709395	promoter-TSS (Gh_D02G2300.1)	-299	Gh_D02G2300.1	Gh_D02G2300	Name=At1g25270;description=WAT1-related protein At1g25270
D13	48756960	48757279	D13-48756960-48757279	378	25.1283	207	0.911242	48757081	48757279	6.40261	77	48756960	48757272	18.7257	217	D13-48756960-48757279	promoter-TSS (Gh_D13G1597.1)	-83	Gh_D13G1597.1	Gh_D13G1597	;
A03	99634197	99634502	A03-99634197-99634502	824	25.122	123	1.98577	99634197	99634502	9.91761	120	99634208	99634483	15.2044	115	A03-99634197-99634502	promoter-TSS (Gh_A03G1861.1)	-313	Gh_A03G1861.1	Gh_A03G1861	Name=At1g25270;description=WAT1-related protein At1g25270
D11	29191817	29192187	D11-29191817-29192187	961	25.0773	182	2.31502	29191844	29192128	11.6441	146	29191817	29192187	13.4332	191	D11-29191817-29192187	promoter-TSS (Gh_D11G2075.1)	-549	Gh_D11G2075.1	Gh_D11G2075	Name=KIF19;description=Kinesin-like protein KIF19
D05	4000457	4000876	D05-4000457-4000876	570	24.8583	111	1.37359	4000490	4000876	14.7752	100	4000457	4000728	10.0831	89	D05-4000457-4000876	promoter-TSS (Gh_D05G0500.1)	-339	Gh_D05G0500.1	Gh_D05G0500	Name=TOM1L2;description=TOM1-like protein 2
A11	2928148	2928521	A11-2928148-2928521	671	24.8495	191	1.61812	2928148	2928521	14.3883	195	2928202	2928471	10.4612	133	A11-2928148-2928521	promoter-TSS (Gh_A11G0318.1)	37	Gh_A11G0318.1	Gh_A11G0318	Name=BIM1;description=Transcription factor BIM1
A13	73426886	73427635	A13-73426886-73427635	946	24.8401	352	2.27848	73427116	73427379	12.0984	122	73426886	73427635	12.7416	353	A13-73426886-73427635	promoter-TSS (Gh_A13G1500.1)	-724	Gh_A13G1500.1	Gh_A13G1500	Name=At4g32640;description=Protein transport protein Sec24-like At4g32640
D12	50114021	50114599	D12-50114021-50114599	874	24.7471	377	2.10575	50114066	50114541	10.3427	334	50114021	50114599	14.4044	376	D12-50114021-50114599	promoter-TSS (Gh_D12G1765.1)	650	Gh_D12G1766.1	Gh_D12G1766	Name=PCMP-H61;description=Pentatricopeptide repeat-containing protein At5g66520
A10	95261737	95262044	A10-95261737-95262044	613	24.71	190	1.47846	95261789	95262025	8.86515	156	95261737	95262044	15.8448	173	A10-95261737-95262044	promoter-TSS (Gh_A10G1883.1)	-818	Gh_A10G1883.1	Gh_A10G1883	Name=CSE;description=Caffeoylshikimate esterase
A01	99779568	99779922	A01-99779568-99779922	917	24.5047	190	2.20989	99779623	99779891	12.5004	135	99779568	99779922	12.0043	191	A01-99779568-99779922	promoter-TSS (Gh_A01G1981.1)	-728	Gh_A01G1981.1	Gh_A01G1981	Name=AMT2;description=Ammonium transporter 2
A05	34906159	34906552	A05-34906159-34906552	788	24.4832	178	1.89787	34906159	34906479	13.4796	167	34906210	34906552	11.0035	139	A05-34906159-34906552	promoter-TSS (Gh_A05G2529.1)	-750	Gh_A05G2529.1	Gh_A05G2529	;
D12	40506393	40506656	D12-40506393-40506656	879	24.4588	134	2.11696	40506393	40506656	12.7884	134	40506429	40506637	11.6704	98	D12-40506393-40506656	promoter-TSS (Gh_D12G1247.1)	-279	Gh_D12G1247.1	Gh_D12G1247	Name=At2g31400;description=Pentatricopeptide repeat-containing protein At2g31400, chloroplastic
D02	66855070	66855626	D02-66855070-66855626	927	24.4349	163	2.2338	66855132	66855626	11.2875	99	66855070	66855488	13.1474	166	D02-66855070-66855626	promoter-TSS (Gh_D02G2323.1)	-632	Gh_D02G2323.1	Gh_D02G2323	;
D13	57682960	57683307	D13-57682960-57683307	780	24.4135	143	1.87905	57682960	57683307	13.4875	103	57682992	57683297	10.926	152	D13-57682960-57683307	promoter-TSS (Gh_D13G2165.1)	-569	Gh_D13G2165.1	Gh_D13G2165	Name=TET7;description=Tetraspanin-7
A05	27139644	27139941	A05-27139644-27139941	889	24.4123	112	2.14231	27139687	27139941	10.4429	73	27139644	27139928	13.9694	108	A05-27139644-27139941	promoter-TSS (Gh_A05G2294.1)	-908	Gh_A05G2294.1	Gh_A05G2294	Name=ACC1;description=Acetyl-CoA carboxylase 1
D09	41708267	41708550	D09-41708267-41708550	902	24.4005	160	2.17342	41708267	41708512	12.397	154	41708313	41708550	12.0035	120	D09-41708267-41708550	promoter-TSS (Gh_D09G1415.1)	-140	Gh_D09G1415.1	Gh_D09G1415	Name=P58IPK;description=DnaJ protein P58IPK homolog
D10	27719119	27719483	D10-27719119-27719483	900	24.4005	150	2.1698	27719119	27719384	12.397	140	27719143	27719483	12.0035	137	D10-27719119-27719483	promoter-TSS (Gh_D10G1384.1)	-326	Gh_D10G1384.1	Gh_D10G1384	Name=BGAL9;description=Beta-galactosidase 9
scaffold2293_A09	37758	38142	scaffold2293_A09-37758-38142	894	24.3872	166	2.15375	37778	38142	10.6142	195	37758	38092	13.773	118	scaffold2293_A09-37758-38142	promoter-TSS (Gh_A09G2353.1)	-383	Gh_A09G2353.1	Gh_A09G2353	;
scaffold2299_A09	50429	50777	scaffold2299_A09-50429-50777	637	24.3845	134	1.53543	50429	50777	14.2203	132	50485	50777	10.1642	81	scaffold2299_A09-50429-50777	promoter-TSS (Gh_A09G2397.1)	98	Gh_A09G2397.1	Gh_A09G2397	;
D01	56158948	56159233	D01-56158948-56159233	491	24.3782	92	1.18386	56158948	56159233	14.7752	87	56158948	56159186	9.60292	97	D01-56158948-56159233	promoter-TSS (Gh_D01G1844.1)	-122	Gh_D01G1844.1	Gh_D01G1844	Name=HAT14;description=Homeobox-leucine zipper protein HAT14
D02	33921264	33921737	D02-33921264-33921737	718	24.3534	101	1.72988	33921264	33921737	13.7902	101	33921303	33921533	10.5632	63	D02-33921264-33921737	promoter-TSS (Gh_D02G1139.1)	-934	Gh_D02G1139.1	Gh_D02G1139	Name=mybl2;description=Myb-related protein B
A13	77649544	77649959	A13-77649544-77649959	811	24.3411	216	1.95397	77649669	77649959	13.2977	117	77649544	77649925	11.0434	190	A13-77649544-77649959	promoter-TSS (Gh_A13G1812.1)	-929	Gh_A13G1812.1	Gh_A13G1812	Name=TET7;description=Tetraspanin-7
A08	90806053	90806476	A08-90806053-90806476	861	24.3349	183	2.07374	90806105	90806407	10.3308	129	90806053	90806476	14.004	185	A08-90806053-90806476	promoter-TSS (Gh_A08G1464.1)	-476	Gh_A08G1464.1	Gh_A08G1464	Name=CKB1;description=Casein kinase II subunit beta
scaffold5308	10273	10759	scaffold5308-10273-10759	928	24.304	166	2.23564	10319	10759	11.8202	126	10273	10628	12.4838	161	scaffold5308-10273-10759	promoter-TSS (Gh_Sca005308G02.1)	-24	Gh_Sca005308G02.1	Gh_Sca005308G02	;
D04	7296777	7297159	D04-7296777-7297159	691	24.2955	168	1.66421	7296875	7297159	9.09114	86	7296777	7297101	15.2044	153	D04-7296777-7297159	promoter-TSS (Gh_D04G0453.1)	-466	Gh_D04G0453.1	Gh_D04G0453	;
A05	12577099	12577461	A05-12577099-12577461	931	24.2916	189	2.24305	12577212	12577446	11.3277	91	12577099	12577461	12.9639	175	A05-12577099-12577461	promoter-TSS (Gh_A05G1243.1)	-270	Gh_A05G1243.1	Gh_A05G1243	Name=E1-BETA-2;description=Pyruvate dehydrogenase E1 component subunit beta-3, chloroplastic
A02	2086115	2086517	A02-2086115-2086517	865	24.2669	243	2.08543	2086115	2086477	10.3427	240	2086224	2086517	13.9242	137	A02-2086115-2086517	promoter-TSS (Gh_A02G0188.1)	-967	Gh_A02G0188.1	Gh_A02G0188	Name=GAE6;description=UDP-glucuronate 4-epimerase 6
D12	52166344	52166674	D12-52166344-52166674	817	24.2545	223	1.9694	52166450	52166674	9.85017	124	52166344	52166667	14.4044	216	D12-52166344-52166674	promoter-TSS (Gh_D12G1926.1)	-597	Gh_D12G1926.1	Gh_D12G1926	Name=slc25a24;description=Calcium-binding mitochondrial carrier protein SCaMC-1
D02	60144642	60145024	D02-60144642-60145024	883	24.2526	144	2.12828	60144642	60145024	10.413	145	60144659	60144956	13.8396	127	D02-60144642-60145024	promoter-TSS (Gh_D02G1767.1)	-356	Gh_D02G1767.1	Gh_D02G1767	Name=SWEET15;description=Bidirectional sugar transporter SWEET15
A06	102455695	102455992	A06-102455695-102455992	923	24.2381	164	2.22459	102455730	102455992	11.2226	129	102455695	102455974	13.0156	164	A06-102455695-102455992	promoter-TSS (Gh_A06G1723.1)	-121	Gh_A06G1723.1	Gh_A06G1723	Name=At5g47800;description=BTB/POZ domain-containing protein At5g47800
A01	19944159	19944522	A01-19944159-19944522	649	24.2298	211	1.56478	19944202	19944493	8.86515	172	19944159	19944522	15.3647	208	A01-19944159-19944522	promoter-TSS (Gh_A01G0866.1)	-686	Gh_A01G0866.1	Gh_A01G0866	;
D03	40891556	40892096	D03-40891556-40892096	553	24.2014	302	1.33345	40891556	40892060	8.61489	374	40891624	40892096	15.5865	163	D03-40891556-40892096	promoter-TSS (Gh_D03G1285.1)	-830	Gh_D03G1285.1	Gh_D03G1285	;
D11	4704548	4704801	D11-4704548-4704801	899	24.19	154	2.16532	4704573	4704781	10.7919	129	4704548	4704801	13.3981	154	D11-4704548-4704801	promoter-TSS (Gh_D11G0533.1)	-151	Gh_D11G0533.1	Gh_D11G0533	;
A08	85403238	85403551	A08-85403238-85403551	683	24.1792	141	1.64649	85403276	85403497	9.06438	105	85403238	85403551	15.1149	140	A08-85403238-85403551	promoter-TSS (Gh_A08G1308.1)	-477	Gh_A08G1308.1	Gh_A08G1308	Name=MYB46;description=Transcription factor MYB46
D10	35200156	35200497	D10-35200156-35200497	747	24.1305	154	1.79996	35200225	35200462	9.38286	92	35200156	35200497	14.7476	148	D10-35200156-35200497	promoter-TSS (Gh_D10G1494.1)	-362	Gh_D10G1494.1	Gh_D10G1494	Name=yqkD;description=Uncharacterized protein YqkD
A07	7781092	7781385	A07-7781092-7781385	740	24.1199	152	1.78426	7781179	7781385	9.35766	55	7781092	7781345	14.7623	162	A07-7781092-7781385	promoter-TSS (Gh_A07G0559.1)	-494	Gh_A07G0559.1	Gh_A07G0559	Name=RFS;description=Galactinol--sucrose galactosyltransferase
A01	3507767	3508088	A01-3507767-3508088	491	23.9228	174	1.18446	3507772	3508088	8.29516	164	3507767	3508084	15.6277	179	A01-3507767-3508088	promoter-TSS (Gh_A01G0284.1)	-924	Gh_A01G0284.1	Gh_A01G0284	;
D06	41213308	41213637	D06-41213308-41213637	879	23.8767	150	2.11783	41213310	41213564	12.0939	163	41213308	41213637	11.7828	135	D06-41213308-41213637	promoter-TSS (Gh_D06G1347.1)	-16	Gh_D06G1347.1	Gh_D06G1347	;
D11	64789174	64789591	D11-64789174-64789591	441	23.8759	207	1.06278	64789174	64789591	14.8814	203	64789266	64789556	8.99449	120	D11-64789174-64789591	promoter-TSS (Gh_D11G3193.1)	-927	Gh_D11G3193.1	Gh_D11G3193	Name=RGA4;description=Putative disease resistance protein RGA4
A05	90198520	90199082	A05-90198520-90199082	549	23.8694	181	1.32443	90198525	90199082	14.092	176	90198520	90198831	9.7774	181	A05-90198520-90199082	promoter-TSS (Gh_A05G3473.1)	-66	Gh_A05G3473.1	Gh_A05G3473	description=Formate--tetrahydrofolate ligase ;
scaffold38_A01	50810	51141	scaffold38_A01-50810-51141	734	23.8609	124	1.7689	50810	51120	13.2977	146	50810	51141	10.5632	103	scaffold38_A01-50810-51141	promoter-TSS (Gh_A01G2064.1)	-436	Gh_A01G2064.1	Gh_A01G2064	Name=NAC072;description=NAC domain-containing protein 72
D06	21733766	21734188	D06-21733766-21734188	893	23.7553	270	2.1511	21733766	21734183	11.7515	298	21733796	21734188	12.0039	212	D06-21733766-21734188	promoter-TSS (Gh_D06G1020.1)	-546	Gh_D06G1020.1	Gh_D06G1020	Name=CIPK6;description=CBL-interacting serine/threonine-protein kinase 6
D06	64044199	64044610	D06-64044199-64044610	804	23.7332	159	1.93649	64044199	64044603	12.6956	156	64044247	64044610	11.0375	114	D06-64044199-64044610	promoter-TSS (Gh_D06G2255.1)	-95	Gh_D06G2255.1	Gh_D06G2255	Name=At5g47800;description=BTB/POZ domain-containing protein At5g47800
A11	27937552	27937981	A11-27937552-27937981	898	23.7131	220	2.16353	27937579	27937981	11.4587	194	27937552	27937942	12.2544	220	A11-27937552-27937981	promoter-TSS (Gh_A11G1733.1)	-439	Gh_A11G1733.1	Gh_A11G1733	Name=STS14;description=STS14 protein
D12	40655559	40655870	D12-40655559-40655870	582	23.626	179	1.40359	40655618	40655820	8.61489	136	40655559	40655870	15.0111	163	D12-40655559-40655870	promoter-TSS (Gh_D12G1255.1)	-143	Gh_D12G1255.1	Gh_D12G1255	Name=EZA1;description=Histone-lysine N-methyltransferase EZA1
D09	39716039	39716492	D09-39716039-39716492	894	23.5873	173	2.15463	39716039	39716458	11.3605	173	39716052	39716492	12.2268	160	D09-39716039-39716492	promoter-TSS (Gh_D09G1263.1)	-683	Gh_D09G1263.1	Gh_D09G1263	Name=BLH1;description=BEL1-like homeodomain protein 1
scaffold1240_A05	27126	27418	scaffold1240_A05-27126-27418	896	23.5662	139	2.15818	27159	27395	10.9904	103	27126	27418	12.5758	143	scaffold1240_A05-27126-27418	promoter-TSS (Gh_A05G3935.1)	-161	Gh_A05G3935.1	Gh_A05G3935	;
D04	41398928	41399318	D04-41398928-41399318	712	23.5552	225	1.71658	41398958	41399318	13.1252	187	41398928	41399272	10.43	233	D04-41398928-41399318	promoter-TSS (Gh_D04G1258.1)	-477	Gh_D04G1258.1	Gh_D04G1258	Name=RNF141;description=RING finger protein 141
D11	7496052	7496346	D11-7496052-7496346	841	23.513	126	2.0258	7496080	7496338	12.1291	98	7496052	7496346	11.3839	126	D11-7496052-7496346	promoter-TSS (Gh_D11G0868.1)	-993	Gh_D11G0868.1	Gh_D11G0868	;
scaffold125_A01	153947	154214	scaffold125_A01-153947-154214	860	23.4701	132	2.07126	153969	154214	11.8851	110	153947	154213	11.585	132	scaffold125_A01-153947-154214	promoter-TSS (Gh_A01G2105.1)	-302	Gh_A01G2105.1	Gh_A01G2105	Name=LOG3;description=Cytokinin riboside 5'-monophosphate phosphoribohydrolase LOG3
A04	53355870	53356138	A04-53355870-53356138	853	23.3066	194	2.05489	53355870	53356138	10.3427	199	53355875	53356136	12.9639	185	A04-53355870-53356138	promoter-TSS (Gh_A04G0797.1)	-249	Gh_A04G0797.1	Gh_A04G0797	Name=ERDJ3A;description=DnaJ protein ERDJ3A
D13	47193231	47193542	D13-47193231-47193542	820	23.2943	220	1.9764	47193309	47193542	9.85017	140	47193231	47193538	13.4441	223	D13-47193231-47193542	promoter-TSS (Gh_D13G1526.1)	-407	Gh_D13G1526.1	Gh_D13G1526	Name=NAC056;description=NAC transcription factor 56
D11	55726305	55726618	D11-55726305-55726618	860	23.2091	172	2.07208	55726318	55726618	11.5293	149	55726305	55726590	11.6798	182	D11-55726305-55726618	promoter-TSS (Gh_D11G2674.1)	-488	Gh_D11G2674.1	Gh_D11G2674	Name=HIS2A;description=Histone H2AX
D07	50791152	50791531	D07-50791152-50791531	411	23.1982	168	0.99163	50791152	50791531	14.8622	171	50791162	50791450	8.33601	156	D07-50791152-50791531	promoter-TSS (Gh_D07G2082.1)	-531	Gh_D07G2082.1	Gh_D07G2082	Name=ATML1;description=Homeobox-leucine zipper protein MERISTEM L1
D13	60520300	60520657	D13-60520300-60520657	457	23.1708	205	1.1023	60520353	60520570	7.87615	153	60520300	60520657	15.2946	204	D13-60520300-60520657	promoter-TSS (Gh_D13G2463.1)	-155	Gh_D13G2463.1	Gh_D13G2463	Name=tmem87a;description=Transmembrane protein 87A
D08	64379734	64380089	D08-64379734-64380089	861	23.1364	216	2.0754	64379811	64380065	10.7915	144	64379734	64380089	12.3448	212	D08-64379734-64380089	promoter-TSS (Gh_D08G2448.1)	-22	Gh_D08G2448.1	Gh_D08G2448	Name=RGLG2;description=E3 ubiquitin-protein ligase RGLG2
A10	39159874	39160169	A10-39159874-39160169	783	23.1188	152	1.88698	39159934	39160159	9.57265	92	39159874	39160169	13.5461	152	A10-39159874-39160169	promoter-TSS (Gh_A10G1031.1)	-372	Gh_A10G1031.1	Gh_A10G1031	Name=yqkD;description=Uncharacterized protein YqkD
D11	12779901	12780322	D11-12779901-12780322	856	23.0831	338	2.06305	12779901	12780322	11.2926	338	12779952	12780295	11.7905	287	D11-12779901-12780322	promoter-TSS (Gh_D11G1325.1)	-24	Gh_D11G1325.1	Gh_D11G1325	Name=DRIP2;description=E3 ubiquitin protein ligase DRIP2
A05	86644399	86644876	A05-86644399-86644876	627	23.0821	295	1.51232	86644573	86644876	8.6779	115	86644399	86644837	14.4042	301	A05-86644399-86644876	promoter-TSS (Gh_A05G3309.1)	-245	Gh_A05G3310.1	Gh_A05G3310	Name=NAC081;description=Protein ATAF2
D11	60560399	60560952	D11-60560399-60560952	783	23.0497	380	1.88626	60560632	60560884	9.55015	145	60560399	60560952	13.4995	382	D11-60560399-60560952	promoter-TSS (Gh_D11G2971.1)	-117	Gh_D11G2971.1	Gh_D11G2971	Name=BBX22;description=B-box zinc finger protein 22
D05	27778807	27779242	D05-27778807-27779242	850	23.0375	194	2.0492	27778807	27779242	11.4706	206	27778868	27779126	11.567	121	D05-27778807-27779242	promoter-TSS (Gh_D05G2662.1)	-170	Gh_D05G2662.1	Gh_D05G2662	Name=TM_1254;description=Phosphorylated carbohydrates phosphatase TM_1254
D05	30255843	30256136	D05-30255843-30256136	694	22.9317	159	1.67231	30255843	30256104	8.92718	149	30255858	30256136	14.0045	154	D05-30255843-30256136	promoter-TSS (Gh_D05G2772.1)	-299	Gh_D05G2772.1	Gh_D05G2772	Name=At5g04500;description=Glycosyltransferase family protein 64 protein C5
A13	11801826	11802109	A13-11801826-11802109	437	22.9254	148	1.05417	11801826	11802109	14.2827	141	11801853	11802091	8.64263	129	A13-11801826-11802109	promoter-TSS (Gh_A13G0511.1)	-580	Gh_A13G0511.1	Gh_A13G0511	Name=Os01g0639100;description=DEAD-box ATP-dependent RNA helicase 2
D11	33884632	33885023	D11-33884632-33885023	815	22.8636	176	1.96399	33884632	33885023	11.8202	174	33884662	33884993	11.0434	148	D11-33884632-33885023	promoter-TSS (Gh_D11G2176.1)	-376	Gh_D11G2176.1	Gh_D11G2176	Name=At5g64970;description=Probable mitochondrial adenine nucleotide transporter BTL3
D08	7776355	7776636	D08-7776355-7776636	691	22.8502	179	1.66537	7776355	7776636	12.6956	181	7776409	7776636	10.1546	124	D08-7776355-7776636	promoter-TSS (Gh_D08G0627.1)	-475	Gh_D08G0627.1	Gh_D08G0627	Name=VAD1;description=Protein VASCULAR ASSOCIATED DEATH 1, chloroplastic
A12	83612527	83612795	A12-83612527-83612795	813	22.8141	145	1.96014	83612553	83612766	9.85017	103	83612527	83612795	12.9639	161	A12-83612527-83612795	promoter-TSS (Gh_A12G2073.1)	-266	Gh_A12G2073.1	Gh_A12G2073	Name=rpsA;description=30S ribosomal protein S1
D09	42431476	42431794	D09-42431476-42431794	788	22.7869	163	1.90006	42431476	42431730	11.9838	160	42431491	42431794	10.8031	151	D09-42431476-42431794	promoter-TSS (Gh_D09G1488.1)	-442	Gh_D09G1488.1	Gh_D09G1488	;
scaffold1255_A06	2694	3021	scaffold1255_A06-2694-3021	715	22.7794	149	1.72259	2694	3002	12.4428	132	2767	3021	10.3367	93	scaffold1255_A06-2694-3021	promoter-TSS (Gh_A06G1859.1)	-818	Gh_A06G1859.1	Gh_A06G1859	Name=RXW8;description=CSC1-like protein RXW8
A06	30468061	30468410	A06-30468061-30468410	579	22.777	171	1.39563	30468132	30468371	8.37264	114	30468061	30468410	14.4044	157	A06-30468061-30468410	promoter-TSS (Gh_A06G0827.1)	-275	Gh_A06G0827.1	Gh_A06G0827	description=NADP-dependent malic enzyme ;
A06	21894575	21894902	A06-21894575-21894902	487	22.7717	165	1.17484	21894575	21894897	13.5716	171	21894607	21894902	9.20007	127	A06-21894575-21894902	promoter-TSS (Gh_A06G0719.1)	-502	Gh_A06G0719.1	Gh_A06G0719	;
A12	65563575	65563965	A12-65563575-65563965	777	22.7672	171	1.87333	65563575	65563965	12.0971	172	65563617	65563885	10.6701	129	A12-65563575-65563965	promoter-TSS (Gh_A12G1182.1)	-57	Gh_A12G1182.1	Gh_A12G1182	Name=At5g01610;description=Uncharacterized protein At5g01610
D03	36224443	36224723	D03-36224443-36224723	846	22.6649	157	2.03947	36224450	36224691	10.8744	164	36224443	36224723	11.7905	144	D03-36224443-36224723	promoter-TSS (Gh_D03G1083.1)	-176	Gh_D03G1083.1	Gh_D03G1083	;
D11	15529500	15530133	D11-15529500-15530133	829	22.581	404	1.99843	15529839	15530133	10.2547	88	15529500	15530070	12.3263	381	D11-15529500-15530133	promoter-TSS (Gh_D11G1539.1)	-122	Gh_D11G1539.1	Gh_D11G1539	Name=TK;description=Thymidine kinase
D01	52782700	52783104	D01-52782700-52783104	435	22.574	178	1.0484	52782794	52783104	7.42597	84	52782700	52783071	15.1481	178	D01-52782700-52783104	promoter-TSS (Gh_D01G1679.1)	-502	Gh_D01G1679.1	Gh_D01G1679	Name=EXLA1;description=Expansin-like A1
D02	5552261	5552585	D02-5552261-5552585	779	22.5146	124	1.87833	5552276	5552585	11.8438	109	5552261	5552526	10.6708	124	D02-5552261-5552585	promoter-TSS (Gh_D02G0420.1)	-173	Gh_D02G0420.1	Gh_D02G0420	Name=At4g14450;description=Uncharacterized protein At4g14450, chloroplastic
scaffold703_A03	10675	11005	scaffold703_A03-10675-11005	534	22.4655	179	1.28621	10697	11005	12.9616	151	10675	10984	9.50394	186	scaffold703_A03-10675-11005	promoter-TSS (Gh_A03G2125.1)	-334	Gh_A03G2125.1	Gh_A03G2125	;
D02	7964169	7964556	D02-7964169-7964556	485	22.4205	126	1.16884	7964169	7964556	13.2977	126	7964186	7964416	9.12278	109	D02-7964169-7964556	promoter-TSS (Gh_D02G0583.1)	-450	Gh_D02G0583.1	Gh_D02G0583	Name=SAR1A;description=GTP-binding protein SAR1A
A06	952738	953037	A06-952738-953037	424	22.4177	167	1.02119	952791	953037	7.37463	142	952738	953000	15.043	140	A06-952738-953037	promoter-TSS (Gh_A06G0104.1)	41	Gh_A06G0104.1	Gh_A06G0104	Name=CML41;description=Probable calcium-binding protein CML41
D02	4993137	4993463	D02-4993137-4993463	825	22.3972	124	1.98734	4993137	4993364	11.0602	119	4993146	4993463	11.337	120	D02-4993137-4993463	promoter-TSS (Gh_D02G0382.1)	-390	Gh_D02G0382.1	Gh_D02G0382	Name=At2g13820;description=Non-specific lipid-transfer protein-like protein At2g13820
A08	95417089	95417446	A08-95417089-95417446	763	22.3834	137	1.83839	95417089	95417356	11.8202	96	95417101	95417446	10.5632	166	A08-95417089-95417446	promoter-TSS (Gh_A08G1629.1)	-176	Gh_A08G1629.1	Gh_A08G1629	;
D05	5321010	5321513	D05-5321010-5321513	789	22.367	149	1.90079	5321010	5321513	11.5626	152	5321050	5321258	10.8044	106	D05-5321010-5321513	promoter-TSS (Gh_D05G0668.1)	-227	Gh_D05G0668.1	Gh_D05G0668	Name=FPF1;description=Flowering-promoting factor 1
A04	60004675	60005011	A04-60004675-60005011	829	22.3653	186	1.99764	60004675	60004921	10.8863	172	60004685	60005011	11.4791	190	A04-60004675-60005011	promoter-TSS (Gh_A04G1008.1)	-334	Gh_A04G1008.1	Gh_A04G1008	description=Tubulin alpha-2 chain ;
A09	73991776	73992172	A09-73991776-73992172	830	22.3474	207	1.99923	73991777	73992172	10.7441	205	73991776	73992140	11.6034	208	A09-73991776-73992172	promoter-TSS (Gh_A09G2092.1)	-188	Gh_A09G2092.1	Gh_A09G2092	;
A10	4176731	4177025	A10-4176731-4177025	830	22.3463	202	2.00082	4176731	4177016	10.3427	202	4176741	4177025	12.0037	192	A10-4176731-4177025	promoter-TSS (Gh_A10G0415.1)	-228	Gh_A10G0415.1	Gh_A10G0415	Name=At1g06800;description=Phospholipase A1-Igamma1, chloroplastic
A12	74288590	74288958	A12-74288590-74288958	827	22.3463	190	1.99287	74288590	74288958	10.3427	190	74288616	74288923	12.0037	164	A12-74288590-74288958	promoter-TSS (Gh_A12G1487.1)	-518	Gh_A12G1487.1	Gh_A12G1487	Name=ZAT9;description=Zinc finger protein ZAT9
A09	74143460	74143782	A09-74143460-74143782	828	22.3347	163	1.99446	74143477	74143782	10.3308	138	74143460	74143724	12.0039	171	A09-74143460-74143782	promoter-TSS (Gh_A09G2117.1)	-565	Gh_A09G2117.1	Gh_A09G2117	Name=SNF4;description=Sucrose nonfermenting 4-like protein
A09	14406755	14407153	A09-14406755-14407153	775	22.3081	117	1.86694	14406756	14407081	9.50437	115	14406755	14407153	12.8037	118	A09-14406755-14407153	promoter-TSS (Gh_A09G0338.1)	-242	Gh_A09G0338.1	Gh_A09G0338	;
A07	2776731	2777128	A07-2776731-2777128	433	22.2722	267	1.04513	2776842	2777128	7.38763	169	2776731	2777128	14.8845	255	A07-2776731-2777128	promoter-TSS (Gh_A07G0231.1)	-781	Gh_A07G0231.1	Gh_A07G0231	Name=SNRNP25;description=U11/U12 small nuclear ribonucleoprotein 25 kDa protein
D12	55616628	55616936	D12-55616628-55616936	431	22.2722	157	1.0385	55616628	55616845	7.38763	157	55616645	55616936	14.8845	140	D12-55616628-55616936	promoter-TSS (Gh_D12G2249.1)	-257	Gh_D12G2249.1	Gh_D12G2249	Name=rpsA;description=30S ribosomal protein S1
D11	10282370	10282785	D11-10282370-10282785	785	22.2233	206	1.89205	10282370	10282706	9.61964	205	10282424	10282785	12.6036	153	D11-10282370-10282785	promoter-TSS (Gh_D11G1119.1)	78	Gh_D11G1119.1	Gh_D11G1119	Name=SPCC1223.01;description=E3 ubiquitin-protein ligase hel2
A07	28105008	28105342	A07-28105008-28105342	469	22.0796	200	1.13018	28105070	28105330	7.76276	138	28105008	28105342	14.3168	200	A07-28105008-28105342	promoter-TSS (Gh_A07G1232.1)	-860	Gh_A07G1232.1	Gh_A07G1232	Name=MYC4;description=Transcription factor MYC4
A03	4651922	4652238	A03-4651922-4652238	790	22.0497	132	1.90372	4651922	4652218	11.1778	92	4651928	4652238	10.8719	167	A03-4651922-4652238	promoter-TSS (Gh_A03G0279.1)	-767	Gh_A03G0279.1	Gh_A03G0279	;
A09	67564023	67564505	A09-67564023-67564505	814	22.0275	220	1.96168	67564112	67564505	10.0233	134	67564023	67564419	12.0041	217	A09-67564023-67564505	promoter-TSS (Gh_A09G1425.1)	-267	Gh_A09G1425.1	Gh_A09G1425	;
D08	61907573	61907850	D08-61907573-61907850	671	21.9867	149	1.61757	61907584	61907850	11.9838	140	61907573	61907848	10.0029	148	D08-61907573-61907850	promoter-TSS (Gh_D08G2226.1)	-592	Gh_D08G2226.1	Gh_D08G2226	Name=CAISE5;description=Glucose and ribitol dehydrogenase
D02	55879368	55879765	D02-55879368-55879765	805	21.9475	154	1.94025	55879375	55879765	10.6934	144	55879368	55879718	11.2541	157	D02-55879368-55879765	promoter-TSS (Gh_D02G1614.1)	-298	Gh_D02G1614.1	Gh_D02G1614	;
A11	25749843	25750192	A11-25749843-25750192	787	21.9443	165	1.89568	25749899	25750159	11.1156	109	25749843	25750192	10.8287	165	A11-25749843-25750192	promoter-TSS (Gh_A11G1690.1)	-855	Gh_A11G1690.1	Gh_A11G1690	Name=RL3;description=Protein RADIALIS-like 3
A09	69663610	69663940	A09-69663610-69663940	735	21.9364	141	1.7708	69663663	69663939	9.19478	87	69663610	69663940	12.7416	142	A09-69663610-69663940	promoter-TSS (Gh_A09G1608.1)	-3	Gh_A09G1608.1	Gh_A09G1608	Name=IQD31;description=Protein IQ-DOMAIN 31
D08	56569039	56569631	D08-56569039-56569631	608	21.9156	351	1.4663	56569207	56569530	12.3127	192	56569039	56569631	9.60292	343	D08-56569039-56569631	promoter-TSS (Gh_D08G1885.1)	-579	Gh_D08G1885.1	Gh_D08G1885	Name=ACR8;description=ACT domain-containing protein ACR8
A09	67332649	67332999	A09-67332649-67332999	559	21.8991	191	1.34842	67332751	67332999	8.29516	108	67332649	67332937	13.6039	172	A09-67332649-67332999	promoter-TSS (Gh_A09G1410.1)	-153	Gh_A09G1410.1	Gh_A09G1410	Name=P58IPK;description=DnaJ protein P58IPK homolog
D06	278441	278882	D06-278441-278882	764	21.8909	240	1.84045	278535	278800	11.3277	139	278441	278882	10.5632	248	D06-278441-278882	promoter-TSS (Gh_D06G0027.1)	-378	Gh_D06G0027.1	Gh_D06G0027	Name=CKX5;description=Cytokinin dehydrogenase 5
D06	58732007	58732358	D06-58732007-58732358	447	21.8426	229	1.07793	58732082	58732314	7.4382	172	58732007	58732358	14.4044	212	D06-58732007-58732358	promoter-TSS (Gh_D06G1842.1)	-639	Gh_D06G1842.1	Gh_D06G1842	;
A02	79058613	79058985	A02-79058613-79058985	730	21.837	191	1.75825	79058624	79058911	9.13753	180	79058613	79058985	12.6995	191	A02-79058613-79058985	promoter-TSS (Gh_A02G1382.1)	-605	Gh_A02G1382.1	Gh_A02G1382	Name=ERF060;description=Ethylene-responsive transcription factor ERF060
D09	42533514	42533828	D09-42533514-42533828	668	21.8269	156	1.61051	42533514	42533828	11.8984	142	42533530	42533809	9.92854	155	D09-42533514-42533828	promoter-TSS (Gh_D09G1498.1)	-342	Gh_D09G1498.1	Gh_D09G1498	;
scaffold1211_A05	17050	17319	scaffold1211_A05-17050-17319	789	21.8186	150	1.90225	17081	17319	10.8679	111	17050	17311	10.9507	158	scaffold1211_A05-17050-17319	promoter-TSS (Gh_A05G3718.1)	-183	Gh_A05G3718.1	Gh_A05G3718	Name=CAO;description=Chlorophyllide a oxygenase, chloroplastic
D02	65526815	65527126	D02-65526815-65527126	442	21.792	156	1.06526	65526858	65527103	7.38763	113	65526815	65527126	14.4044	156	D02-65526815-65527126	promoter-TSS (Gh_D02G2140.1)	-157	Gh_D02G2140.1	Gh_D02G2140	Name=CAP1;description=Cyclase-associated protein 1
A11	41781450	41781796	A11-41781450-41781796	590	21.7817	167	1.42234	41781450	41781719	8.3649	167	41781485	41781796	13.4168	132	A11-41781450-41781796	promoter-TSS (Gh_A11G1841.1)	-329	Gh_A11G1841.1	Gh_A11G1841	Name=At5g64970;description=Probable mitochondrial adenine nucleotide transporter BTL3
D10	52839467	52839832	D10-52839467-52839832	419	21.765	220	1.00967	52839467	52839745	7.06871	220	52839487	52839832	14.6963	200	D10-52839467-52839832	promoter-TSS (Gh_D10G1885.1)	-166	Gh_D10G1885.1	Gh_D10G1885	;
D08	64523665	64524143	D08-64523665-64524143	796	21.7229	286	1.91927	64523847	64524143	10.3416	105	64523665	64524099	11.3813	286	D08-64523665-64524143	promoter-TSS (Gh_D08G2461.1)	-914	Gh_D08G2461.1	Gh_D08G2461	Name=HY5;description=Transcription factor HY5
A07	15233813	15234195	A07-15233813-15234195	782	21.6881	244	1.88337	15233939	15234134	9.6846	105	15233813	15234195	12.0035	258	A07-15233813-15234195	promoter-TSS (Gh_A07G0866.1)	-621	Gh_A07G0866.1	Gh_A07G0866	Name=ATX1;description=Copper transport protein ATX1
A12	2188902	2189269	A12-2188902-2189269	732	21.6144	126	1.76513	2188911	2189155	9.14521	92	2188902	2189269	12.4692	152	A12-2188902-2189269	promoter-TSS (Gh_A12G0150.1)	-915	Gh_A12G0150.1	Gh_A12G0150	Name=MADS27;description=MADS-box transcription factor 27
A01	91263855	91264217	A01-91263855-91264217	585	21.6005	150	1.41003	91263855	91264217	12.0971	169	91263861	91264141	9.50344	126	A01-91263855-91264217	promoter-TSS (Gh_A01G1522.1)	-989	Gh_A01G1522.1	Gh_A01G1522	;
A05	11347351	11347705	A05-11347351-11347705	642	21.5912	207	1.54722	11347465	11347660	8.55724	97	11347351	11347705	13.034	204	A05-11347351-11347705	promoter-TSS (Gh_A05G1120.1)	-134	Gh_A05G1120.1	Gh_A05G1120	Name=MED9;description=Mediator of RNA polymerase II transcription subunit 9
D01	17206726	17207684	D01-17206726-17207684	780	21.5559	733	1.87976	17207120	17207680	9.71546	338	17206726	17207684	11.8404	734	D01-17206726-17207684	promoter-TSS (Gh_D01G0971.1)	56	Gh_D01G0971.1	Gh_D01G0971	Name=ndhB2;description=NAD(P)H-quinone oxidoreductase subunit 2 B, chloroplastic
A09	2819490	2819820	A09-2819490-2819820	779	21.5531	180	1.87619	2819517	2819820	10.702	153	2819490	2819758	10.8511	180	A09-2819490-2819820	promoter-TSS (Gh_A09G0121.1)	-782	Gh_A09G0121.1	Gh_A09G0121	Name=KIN10;description=SNF1-related protein kinase catalytic subunit alpha KIN10
D13	54736236	54736540	D13-54736236-54736540	586	21.517	129	1.41288	54736236	54736540	12.0419	131	54736265	54736530	9.47507	99	D13-54736236-54736540	promoter-TSS (Gh_D13G1934.1)	-117	Gh_D13G1934.1	Gh_D13G1934	Name=At4g31480;description=Coatomer subunit beta-1
A11	25670509	25670938	A11-25670509-25670938	767	21.5078	222	1.84737	25670543	25670938	9.50437	222	25670509	25670880	12.0035	189	A11-25670509-25670938	promoter-TSS (Gh_A11G1686.1)	-171	Gh_A11G1686.1	Gh_A11G1686	Name=GAMMACA1;description=Gamma carbonic anhydrase 1, mitochondrial
A06	49703293	49703642	A06-49703293-49703642	794	21.4846	172	1.91259	49703293	49703575	10.413	161	49703293	49703642	11.0717	183	A06-49703293-49703642	promoter-TSS (Gh_A06G1008.1)	-828	Gh_A06G1008.1	Gh_A06G1008	Name=CK1;description=Probable choline kinase 1
scaffold4566_D11	34745	35146	scaffold4566_D11-34745-35146	460	21.4478	156	1.10933	34745	35117	12.8052	160	34813	35146	8.64263	84	scaffold4566_D11-34745-35146	promoter-TSS (Gh_D11G3525.1)	-624	Gh_D11G3525.1	Gh_D11G3525	Name=PRR95;description=Two-component response regulator-like PRR95
D01	42034568	42034849	D01-42034568-42034849	506	21.4355	121	1.21893	42034568	42034849	12.3127	121	42034571	42034797	9.12278	118	D01-42034568-42034849	promoter-TSS (Gh_D01G1427.1)	-727	Gh_D01G1427.1	Gh_D01G1427	Name=PCR2;description=Protein PLANT CADMIUM RESISTANCE 2
D06	54460051	54460405	D06-54460051-54460405	512	21.4355	217	1.23365	54460051	54460405	12.3127	181	54460077	54460382	9.12278	227	D06-54460051-54460405	promoter-TSS (Gh_D06G1621.1)	-308	Gh_D06G1621.1	Gh_D06G1621	Name=ASPM;description=Abnormal spindle-like microcephaly-associated protein homolog (Fragment)
D03	301391	301682	D03-301391-301682	788	21.386	111	1.8986	301395	301682	10.3427	106	301391	301655	11.0434	113	D03-301391-301682	promoter-TSS (Gh_D03G0045.1)	-189	Gh_D03G0045.1	Gh_D03G0045	Name=BBD2;description=Bifunctional nuclease 2
A01	13738952	13739261	A01-13738952-13739261	756	21.3613	157	1.82131	13738964	13739254	9.35766	141	13738952	13739261	12.0037	161	A01-13738952-13739261	promoter-TSS (Gh_A01G0719.1)	60	Gh_A01G0719.1	Gh_A01G0719	Name=PARN;description=Poly(A)-specific ribonuclease PARN
A08	94390375	94390733	A08-94390375-94390733	698	21.3489	195	1.68223	94390472	94390733	8.86515	105	94390375	94390693	12.4838	189	A08-94390375-94390733	promoter-TSS (Gh_A08G1593.1)	-190	Gh_A08G1593.1	Gh_A08G1593	Name=ANT17;description=Leucoanthocyanidin dioxygenase
A01	10033659	10033952	A01-10033659-10033952	610	21.3366	117	1.46987	10033681	10033907	8.37264	91	10033659	10033952	12.9639	121	A01-10033659-10033952	promoter-TSS (Gh_A01G0570.1)	-263	Gh_A01G0570.1	Gh_A01G0570	Name=Uhrf1bp1l;description=UHRF1-binding protein 1-like
D11	22180950	22181618	D11-22180950-22181618	445	21.3119	494	1.07253	22181327	22181578	7.38763	69	22180950	22181618	13.9242	542	D11-22180950-22181618	promoter-TSS (Gh_D11G1884.1)	-627	Gh_D11G1884.1	Gh_D11G1884	Name=At2g23790;description=Calcium uniporter protein 2, mitochondrial
scaffold4961	17537	18083	scaffold4961-17537-18083	409	21.2995	165	0.986742	17658	18083	6.89512	44	17537	17882	14.4044	165	scaffold4961-17537-18083	promoter-TSS (Gh_Sca004961G01.1)	-638	Gh_Sca004961G01.1	Gh_Sca004961G01	Name=AFP3;description=Ninja-family protein AFP3
D10	30762259	30762934	D10-30762259-30762934	376	21.2624	305	0.906067	30762479	30762934	5.41759	105	30762259	30762749	15.8448	286	D10-30762259-30762934	promoter-TSS (Gh_D10G1431.1)	-525	Gh_D10G1431.1	Gh_D10G1431	Name=CHS1;description=Chalcone synthase 1
D07	48767609	48767957	D07-48767609-48767957	397	21.225	232	0.957923	48767741	48767940	6.57884	111	48767609	48767957	14.6461	222	D07-48767609-48767957	promoter-TSS (Gh_D07G1954.1)	-744	Gh_D07G1954.1	Gh_D07G1954	Name=RLP12;description=Receptor-like protein 12
A05	19045471	19045773	A05-19045471-19045773	739	21.1852	176	1.78103	19045492	19045773	9.27805	157	19045471	19045745	11.9072	174	A05-19045471-19045773	promoter-TSS (Gh_A05G1813.1)	-488	Gh_A05G1813.1	Gh_A05G1813	Name=QWRF2;description=QWRF motif-containing protein 2
D09	16668824	16669138	D09-16668824-16669138	605	21.1787	164	1.45745	16668888	16669137	8.31708	111	16668824	16669138	12.8616	153	D09-16668824-16669138	promoter-TSS (Gh_D09G0408.1)	38	Gh_D09G0408.1	Gh_D09G0408	;
D12	34724836	34725208	D12-34724836-34725208	736	21.1471	202	1.77398	34724836	34725208	10.7441	207	34724936	34725208	10.403	98	D12-34724836-34725208	promoter-TSS (Gh_D12G0947.1)	-418	Gh_D12G0947.1	Gh_D12G0947	Name=SPL7;description=Squamosa promoter-binding-like protein 7
D02	2890036	2890333	D02-2890036-2890333	477	21.1122	123	1.14971	2890036	2890333	12.4428	121	2890040	2890307	8.66945	121	D02-2890036-2890333	promoter-TSS (Gh_D02G0251.1)	-877	Gh_D02G0251.1	Gh_D02G0251	Name=GAE6;description=UDP-glucuronate 4-epimerase 6
D08	11016693	11017052	D08-11016693-11017052	495	21.0553	190	1.19413	11016787	11017019	7.85144	98	11016693	11017052	13.2038	188	D08-11016693-11017052	promoter-TSS (Gh_D08G0748.1)	-911	Gh_D08G0748.1	Gh_D08G0748	description=LEC14B homolog ;
A05	79678551	79678845	A05-79678551-79678845	724	21.0411	153	1.74398	79678583	79678845	10.865	131	79678551	79678816	10.1761	143	A05-79678551-79678845	promoter-TSS (Gh_A05G3087.1)	-917	Gh_A05G3087.1	Gh_A05G3087	Name=RGLG2;description=E3 ubiquitin-protein ligase RGLG2
A13	4769328	4769651	A13-4769328-4769651	767	21.0269	131	1.84945	4769359	4769651	10.0233	96	4769328	4769616	11.0035	135	A13-4769328-4769651	promoter-TSS (Gh_A13G0357.1)	-263	Gh_A13G0357.1	Gh_A13G0357	;
A07	30459321	30459625	A07-30459321-30459625	764	21.0246	133	1.84114	30459328	30459625	10.4285	134	30459321	30459587	10.596	126	A07-30459321-30459625	promoter-TSS (Gh_A07G1286.1)	-129	Gh_A07G1286.1	Gh_A07G1286	Name=LEA14-A;description=Late embryogenesis abundant protein Lea14-A
D08	2234638	2235033	D08-2234638-2235033	396	21.023	215	0.955767	2234638	2235004	13.4345	245	2234798	2235033	7.58843	26	D08-2234638-2235033	promoter-TSS (Gh_D08G0232.1)	-259	Gh_D08G0232.1	Gh_D08G0232	;
A12	79949785	79950187	A12-79949785-79950187	458	21.0206	152	1.10518	79949785	79950054	12.5261	114	79949819	79950187	8.49444	156	A12-79949785-79950187	promoter-TSS (Gh_A12G1767.1)	-527	Gh_A12G1767.1	Gh_A12G1767	Name=slc25a24;description=Calcium-binding mitochondrial carrier protein SCaMC-1
D05	178542	178844	D05-178542-178844	762	21.0049	95	1.83632	178545	178812	9.66311	91	178542	178844	11.3418	97	D05-178542-178844	promoter-TSS (Gh_D05G0016.1)	-285	Gh_D05G0016.1	Gh_D05G0016	Name=speA;description=Arginine decarboxylase
D08	64205911	64206280	D08-64205911-64206280	719	20.9873	180	1.73355	64206016	64206280	8.993	92	64205911	64206247	11.9944	164	D08-64205911-64206280	promoter-TSS (Gh_D08G2428.1)	-368	Gh_D08G2428.1	Gh_D08G2428	;
scaffold2388_A09	86177	86613	scaffold2388_A09-86177-86613	473	20.9553	194	1.14139	86177	86528	12.3127	217	86311	86613	8.64263	38	scaffold2388_A09-86177-86613	promoter-TSS (Gh_A09G2504.1)	-342	Gh_A09G2504.1	Gh_A09G2504	Name=FIGNL1;description=Fidgetin-like protein 1
A05	29487066	29487554	A05-29487066-29487554	761	20.8823	145	1.83358	29487068	29487329	9.89195	118	29487066	29487554	10.9903	171	A05-29487066-29487554	promoter-TSS (Gh_A05G2385.1)	-803	Gh_A05G2385.1	Gh_A05G2385	Name=EXPA8;description=Expansin-A8
D08	57579621	57579955	D08-57579621-57579955	702	20.8688	206	1.69105	57579710	57579925	8.86515	107	57579621	57579955	12.0037	216	D08-57579621-57579955	promoter-TSS (Gh_D08G1941.1)	-334	Gh_D08G1941.1	Gh_D08G1941	;
D12	53194767	53195147	D12-53194767-53195147	505	20.8441	181	1.21803	53194771	53195132	7.88013	181	53194767	53195147	12.9639	178	D12-53194767-53195147	promoter-TSS (Gh_D12G2019.1)	-855	Gh_D12G2019.1	Gh_D12G2019	;
D11	2752629	2752963	D11-2752629-2752963	754	20.8155	194	1.81661	2752683	2752963	9.59262	143	2752629	2752933	11.2228	192	D11-2752629-2752963	promoter-TSS (Gh_D11G0320.1)	-505	Gh_D11G0320.1	Gh_D11G0320	;
D05	2572048	2572476	D05-2572048-2572476	395	20.807	291	0.952725	2572165	2572443	6.40261	160	2572048	2572476	14.4044	306	D05-2572048-2572476	promoter-TSS (Gh_D05G0296.1)	-656	Gh_D05G0296.1	Gh_D05G0296	Name=At4g26160;description=Thioredoxin-like 2-1, chloroplastic
A11	11353299	11353658	A11-11353299-11353658	752	20.7316	159	1.81326	11353332	11353658	10.1566	96	11353299	11353587	10.5751	189	A11-11353299-11353658	promoter-TSS (Gh_A11G1007.1)	-232	Gh_A11G1007.1	Gh_A11G1007	;
A07	8509586	8510075	A07-8509586-8510075	605	20.6683	369	1.4579	8509586	8510063	8.26467	374	8509735	8510075	12.4036	216	A07-8509586-8510075	promoter-TSS (Gh_A07G0609.1)	-251	Gh_A07G0609.1	Gh_A07G0609	Name=UPTG2;description=Alpha-1,4-glucan-protein synthase [UDP-forming] 2
D10	21360554	21360918	D10-21360554-21360918	747	20.644	191	1.80062	21360587	21360918	9.741	157	21360554	21360885	10.903	192	D10-21360554-21360918	promoter-TSS (Gh_D10G1216.1)	-400	Gh_D10G1216.1	Gh_D10G1216	Name=EP3;description=Endochitinase EP3
D09	39850603	39851006	D09-39850603-39851006	678	20.6357	213	1.63412	39850687	39851006	10.878	135	39850603	39850970	9.75765	207	D09-39850603-39851006	promoter-TSS (Gh_D09G1275.1)	-856	Gh_D09G1275.1	Gh_D09G1275	Name=YLS9;description=Protein YLS9
A13	78967133	78967447	A13-78967133-78967447	722	20.6147	170	1.74029	78967133	78967447	9.09114	186	78967177	78967438	11.5235	110	A13-78967133-78967447	promoter-TSS (Gh_A13G1936.1)	-684	Gh_A13G1936.1	Gh_A13G1936	Name=AHP3;description=Histidine-containing phosphotransfer protein 3
A03	95255180	95255623	A03-95255180-95255623	621	20.607	210	1.49639	95255180	95255623	8.31708	210	95255222	95255592	12.2899	168	A03-95255180-95255623	promoter-TSS (Gh_A03G1496.1)	-266	Gh_A03G1496.1	Gh_A03G1496	Name=HMG2;description=3-hydroxy-3-methylglutaryl-coenzyme A reductase 2
D12	47950174	47950577	D12-47950174-47950577	379	20.5895	197	0.914988	47950233	47950557	5.78527	120	47950174	47950577	14.8043	216	D12-47950174-47950577	promoter-TSS (Gh_D12G1644.1)	-634	Gh_D12G1644.1	Gh_D12G1644	Name=TCP15;description=Transcription factor TCP15
D09	44597189	44597594	D09-44597189-44597594	549	20.4505	172	1.32306	44597189	44597473	11.3277	174	44597286	44597594	9.12278	74	D09-44597189-44597594	promoter-TSS (Gh_D09G1690.1)	-87	Gh_D09G1690.1	Gh_D09G1690	Name=ODO1;description=Protein ODORANT1
D12	57271658	57272287	D12-57271658-57272287	574	20.45	408	1.3847	57271883	57272287	8.04637	178	57271658	57272248	12.4036	413	D12-57271658-57272287	promoter-TSS (Gh_D12G2424.1)	37	Gh_D12G2424.1	Gh_D12G2424	Name=Os01g0656200;description=Probable protein phosphatase 2C 8
A04	61172743	61173060	A04-61172743-61173060	559	20.4425	177	1.34806	61172798	61173024	7.96065	117	61172743	61173060	12.4818	182	A04-61172743-61173060	promoter-TSS (Gh_A04G1104.1)	-262	Gh_A04G1104.1	Gh_A04G1104	Name=COR413PM2;description=Cold-regulated 413 plasma membrane protein 2
A11	24658235	24658603	A11-24658235-24658603	715	20.4189	179	1.72199	24658235	24658545	8.98643	150	24658272	24658603	11.4325	171	A11-24658235-24658603	promoter-TSS (Gh_A11G1648.1)	-200	Gh_A11G1648.1	Gh_A11G1648	Name=CYP84A1;description=Cytochrome P450 84A1
A12	1428070	1428363	A12-1428070-1428363	739	20.4134	128	1.77975	1428070	1428335	9.85017	128	1428090	1428363	10.5632	108	A12-1428070-1428363	promoter-TSS (Gh_A12G0103.1)	-197	Gh_A12G0103.1	Gh_A12G0103	Name=HMG1;description=3-hydroxy-3-methylglutaryl-coenzyme A reductase 1
D05	15037044	15037490	D05-15037044-15037490	736	20.4134	92	1.77335	15037044	15037490	9.85017	84	15037080	15037359	10.5632	65	D05-15037044-15037490	promoter-TSS (Gh_D05G1675.1)	-325	Gh_D05G1675.1	Gh_D05G1675	Name=PUB4;description=U-box domain-containing protein 4
A05	90450506	90450879	A05-90450506-90450879	603	20.377	156	1.4535	90450556	90450831	8.20111	118	90450506	90450879	12.1759	145	A05-90450506-90450879	promoter-TSS (Gh_A05G3490.1)	-607	Gh_A05G3490.1	Gh_A05G3490	;
D12	576548	576866	D12-576548-576866	737	20.3478	231	1.7759	576548	576866	9.67769	231	576586	576866	10.6701	193	D12-576548-576866	promoter-TSS (Gh_D12G0041.1)	-437	Gh_D12G0041.1	Gh_D12G0041	Name=PLP9;description=Probable inactive patatin-like protein 9
A09	55059858	55060212	A09-55059858-55060212	679	20.3112	188	1.63579	55059858	55060192	8.6408	205	55059938	55060212	11.6704	91	A09-55059858-55060212	promoter-TSS (Gh_A09G0815.1)	-258	Gh_A09G0815.1	Gh_A09G0815	Name=CYCL;description=Cytochrome c1-1, heme protein, mitochondrial
D13	16141775	16142092	D13-16141775-16142092	697	20.287	150	1.6793	16141816	16142092	8.85445	103	16141775	16142061	11.4325	156	D13-16141775-16142092	promoter-TSS (Gh_D13G0868.1)	-753	Gh_D13G0868.1	Gh_D13G0868	Name=At1g13700;description=Probable 6-phosphogluconolactonase 1
D13	612904	613206	D13-612904-613206	725	20.2798	139	1.74707	612911	613190	9.81046	132	612904	613206	10.4694	139	D13-612904-613206	promoter-TSS (Gh_D13G0059.1)	-903	Gh_D13G0059.1	Gh_D13G0059	;
A11	79325485	79325816	A11-79325485-79325816	722	20.2711	129	1.73968	79325493	79325816	9.98345	117	79325485	79325762	10.2876	134	A11-79325485-79325816	promoter-TSS (Gh_A11G2307.1)	-210	Gh_A11G2307.1	Gh_A11G2307	Name=DRT102;description=DNA-damage-repair/toleration protein DRT102
A08	3305165	3305567	A08-3305165-3305567	613	20.2683	200	1.47755	3305232	3305505	8.26467	182	3305165	3305567	12.0037	151	A08-3305165-3305567	promoter-TSS (Gh_A08G0282.1)	-213	Gh_A08G0281.1	Gh_A08G0281	;
A05	1375143	1375487	A05-1375143-1375487	418	20.2632	159	1.00731	1375143	1375480	12.559	159	1375158	1375487	7.70412	145	A05-1375143-1375487	promoter-TSS (Gh_A05G0120.1)	-301	Gh_A05G0120.1	Gh_A05G0120	Name=At1g51120;description=AP2/ERF and B3 domain-containing transcription factor At1g51120
D06	3062147	3062556	D06-3062147-3062556	721	20.2327	233	1.73845	3062147	3062479	9.27805	245	3062256	3062556	10.9546	112	D06-3062147-3062556	promoter-TSS (Gh_D06G0273.1)	-954	Gh_D06G0273.1	Gh_D06G0273	Name=BHLH145;description=Transcription factor bHLH145
D05	14965081	14965448	D05-14965081-14965448	684	20.1866	154	1.64819	14965081	14965398	10.4331	144	14965149	14965448	9.75353	97	D05-14965081-14965448	promoter-TSS (Gh_D05G1668.1)	-851	Gh_D05G1668.1	Gh_D05G1668	Name=At4g27520;description=Early nodulin-like protein 2
D06	43699281	43699820	D06-43699281-43699820	428	20.1487	253	1.0329	43699327	43699820	12.3062	207	43699281	43699592	7.84246	253	D06-43699281-43699820	promoter-TSS (Gh_D06G1391.1)	-268	Gh_D06G1391.1	Gh_D06G1391	;
D02	45323142	45323422	D02-45323142-45323422	647	20.0998	161	1.55872	45323144	45323421	10.5261	155	45323142	45323422	9.57361	165	D02-45323142-45323422	promoter-TSS (Gh_D02G1355.1)	-822	Gh_D02G1355.1	Gh_D02G1355	Name=At3g12360;description=Ankyrin repeat-containing protein At3g12360
A06	24198223	24198552	A06-24198223-24198552	518	20.0802	185	1.24986	24198223	24198552	11.2879	185	24198235	24198542	8.79227	173	A06-24198223-24198552	promoter-TSS (Gh_A06G0741.1)	-231	Gh_A06G0742.1	Gh_A06G0742	Name=SPBP8B7.15c;description=Uncharacterized RING finger protein P8B7.15c
A11	49894982	49895352	A11-49894982-49895352	547	20.0631	149	1.31965	49894999	49895352	11.0602	131	49894982	49895287	9.00289	150	A11-49894982-49895352	promoter-TSS (Gh_A11G1895.1)	-527	Gh_A11G1895.1	Gh_A11G1895	Name=KIF19;description=Kinesin-like protein KIF19
A11	8417731	8417991	A11-8417731-8417991	494	20.0287	144	1.18989	8417742	8417969	7.57305	132	8417731	8417991	12.4557	145	A11-8417731-8417991	promoter-TSS (Gh_A11G0834.1)	-157	Gh_A11G0834.1	Gh_A11G0834	Name=pip;description=Proline iminopeptidase
D11	6334395	6334786	D11-6334395-6334786	699	20.0265	198	1.68576	6334434	6334660	10.0233	162	6334395	6334786	10.0032	196	D11-6334395-6334786	promoter-TSS (Gh_D11G0734.1)	-636	Gh_D11G0734.1	Gh_D11G0734	Name=AVT1;description=Vacuolar amino acid transporter 1
D04	9497156	9497486	D04-9497156-9497486	468	20.025	91	1.12736	9497156	9497486	11.7019	94	9497166	9497410	8.32303	79	D04-9497156-9497486	promoter-TSS (Gh_D04G0553.1)	-850	Gh_D04G0553.1	Gh_D04G0553	Name=RGLG2;description=E3 ubiquitin-protein ligase RGLG2
D09	50115364	50115877	D09-50115364-50115877	578	19.958	365	1.39287	50115364	50115869	10.8352	369	50115633	50115877	9.12278	92	D09-50115364-50115877	promoter-TSS (Gh_D09G2298.1)	-291	Gh_D09G2298.1	Gh_D09G2298	;
D07	27658565	27658892	D07-27658565-27658892	664	19.9456	184	1.60135	27658664	27658892	10.3427	108	27658565	27658852	9.60292	161	D07-27658565-27658892	promoter-TSS (Gh_D07G1528.1)	-973	Gh_D07G1528.1	Gh_D07G1528	Name=PSB28;description=Photosystem II reaction center PSB28 protein, chloroplastic
D03	40620501	40620956	D03-40620501-40620956	697	19.9368	133	1.67872	40620501	40620956	8.86515	122	40620528	40620759	11.0717	118	D03-40620501-40620956	promoter-TSS (Gh_D03G1274.1)	-821	Gh_D03G1274.1	Gh_D03G1274	Name=Nfrkb;description=Nuclear factor related to kappa-B-binding protein
D01	10540379	10540673	D01-10540379-10540673	657	19.9336	175	1.5828	10540379	10540673	10.3308	177	10540388	10540648	9.60278	164	D01-10540379-10540673	promoter-TSS (Gh_D01G0738.1)	93	Gh_D01G0738.1	Gh_D01G0738	Name=PARN;description=Poly(A)-specific ribonuclease PARN
D01	8893564	8894058	D01-8893564-8894058	645	19.9204	236	1.5542	8893564	8894058	10.417	237	8893652	8894002	9.50344	148	D01-8893564-8894058	promoter-TSS (Gh_D01G0634.1)	-626	Gh_D01G0634.1	Gh_D01G0634	Name=yod1;description=Ubiquitin thioesterase OTU1
A07	27832466	27832701	A07-27832466-27832701	686	19.9101	123	1.65274	27832466	27832701	10.1566	125	27832466	27832701	9.75353	122	A07-27832466-27832701	promoter-TSS (Gh_A07G1226.1)	-115	Gh_A07G1226.1	Gh_A07G1226	Name=NAC043;description=NAC domain-containing protein 43
D05	25048117	25048480	D05-25048117-25048480	658	19.8961	155	1.58647	25048117	25048480	8.37264	141	25048143	25048465	11.5235	143	D05-25048117-25048480	promoter-TSS (Gh_D05G2489.1)	-339	Gh_D05G2489.1	Gh_D05G2489	Name=RBP47C;description=Polyadenylate-binding protein RBP47C
D13	55421713	55422014	D13-55421713-55422014	646	19.8961	137	1.55671	55421774	55421971	8.37264	83	55421713	55422014	11.5235	131	D13-55421713-55422014	promoter-TSS (Gh_D13G1997.1)	-168	Gh_D13G1997.1	Gh_D13G1997	Name=MCM5;description=DNA replication licensing factor MCM5
D11	849823	850137	D11-849823-850137	608	19.8901	168	1.46585	849893	850137	10.7441	91	849823	850113	9.14601	175	D11-849823-850137	promoter-TSS (Gh_D11G0089.1)	-199	Gh_D11G0089.1	Gh_D11G0089	Name=SLK3;description=Probable transcriptional regulator SLK3
A11	8285445	8285826	A11-8285445-8285826	554	19.8838	179	1.33521	8285557	8285826	7.88013	79	8285445	8285754	12.0037	168	A11-8285445-8285826	promoter-TSS (Gh_A11G0829.1)	-942	Gh_A11G0829.1	Gh_A11G0829	Name=AN;description=C-terminal binding protein AN
scaffold2298_A09	119896	120201	scaffold2298_A09-119896-120201	474	19.8714	142	1.1417	119944	120145	7.38763	99	119896	120201	12.4838	137	scaffold2298_A09-119896-120201	promoter-TSS (Gh_A09G2391.1)	-147	Gh_A09G2391.1	Gh_A09G2391	Name=MFT;description=Protein MOTHER of FT and TF 1
D05	16074406	16074920	D05-16074406-16074920	541	19.861	373	1.30366	16074494	16074920	7.86773	283	16074406	16074909	11.9933	375	D05-16074406-16074920	promoter-TSS (Gh_D05G1780.1)	934	Gh_D05G1779.1	Gh_D05G1779	Name=SN2;description=Snakin-2
D07	845205	845675	D07-845205-845675	429	19.8591	189	1.03553	845339	845675	6.89512	82	845205	845584	12.9639	162	D07-845205-845675	promoter-TSS (Gh_D07G0083.1)	-511	Gh_D07G0083.1	Gh_D07G0083	;
D05	61889341	61889789	D05-61889341-61889789	400	19.8467	149	0.964317	61889369	61889592	6.40261	111	61889341	61889789	13.4441	160	D05-61889341-61889789	promoter-TSS (Gh_D05G3727.1)	-948	Gh_D05G3727.1	Gh_D05G3727	Name=BRL1;description=Serine/threonine-protein kinase BRI1-like 1
A02	7790299	7790642	A02-7790299-7790642	612	19.8442	172	1.47437	7790379	7790585	8.15373	90	7790299	7790642	11.6905	174	A02-7790299-7790642	promoter-TSS (Gh_A02G0519.1)	-391	Gh_A02G0519.1	Gh_A02G0519	Name=SAR1A;description=GTP-binding protein SAR1A
D13	53349931	53350363	D13-53349931-53350363	690	19.7735	286	1.66364	53349931	53350347	8.78314	297	53350014	53350363	10.9903	192	D13-53349931-53350363	promoter-TSS (Gh_D13G1829.1)	-658	Gh_D13G1829.1	Gh_D13G1829	Name=At4g32640;description=Protein transport protein Sec24-like At4g32640
A04	4226526	4226939	A04-4226526-4226939	496	19.7255	241	1.19653	4226598	4226939	7.52841	225	4226526	4226905	12.1971	185	A04-4226526-4226939	promoter-TSS (Gh_A04G0209.1)	-806	Gh_A04G0209.1	Gh_A04G0209	Name=BBX32;description=B-box zinc finger protein 32
D08	58372009	58372335	D08-58372009-58372335	673	19.6789	121	1.62085	58372026	58372268	8.55724	104	58372009	58372335	11.1216	121	D08-58372009-58372335	promoter-TSS (Gh_D08G1992.1)	-219	Gh_D08G1992.1	Gh_D08G1992	Name=EDL3;description=EID1-like F-box protein 3
D13	42332616	42333082	D13-42332616-42333082	706	19.6763	248	1.70049	42332700	42333018	9.52172	164	42332616	42333082	10.1546	248	D13-42332616-42333082	promoter-TSS (Gh_D13G1344.1)	-132	Gh_D13G1344.1	Gh_D13G1344	Name=ARP8;description=Actin-related protein 8
A07	9668179	9668893	A07-9668179-9668893	443	19.6664	214	1.0677	9668290	9668893	6.97724	108	9668179	9668562	12.6891	209	A07-9668179-9668893	promoter-TSS (Gh_A07G0662.1)	-797	Gh_A07G0662.1	Gh_A07G0662	Name=TMN4;description=Transmembrane 9 superfamily member 4
D09	39784922	39785253	D09-39784922-39785253	526	19.6514	200	1.26893	39785026	39785253	10.8863	96	39784922	39785249	8.7651	201	D09-39784922-39785253	promoter-TSS (Gh_D09G1266.1)	-645	Gh_D09G1266.1	Gh_D09G1266	Name=Nsa2;description=Ribosome biogenesis protein NSA2 homolog
A05	81197026	81197514	A05-81197026-81197514	680	19.6274	256	1.63915	81197026	81197402	9.93963	253	81197212	81197514	9.68774	74	A05-81197026-81197514	promoter-TSS (Gh_A05G3144.1)	-488	Gh_A05G3144.1	Gh_A05G3144	Name=NPF5.8;description=Protein NRT1/ PTR FAMILY 5.8
D08	4317018	4317337	D08-4317018-4317337	667	19.5726	181	1.6078	4317039	4317291	8.46337	160	4317018	4317337	11.1092	181	D08-4317018-4317337	promoter-TSS (Gh_D08G0418.1)	163	Gh_D08G0419.1	Gh_D08G0419	Name=At3g19950;description=E3 ubiquitin-protein ligase RING1-like
A08	5084960	5085289	A08-5084960-5085289	398	19.5149	176	0.960501	5084960	5085289	12.3127	194	5085006	5085265	7.20219	112	A08-5084960-5085289	promoter-TSS (Gh_A08G0390.1)	-297	Gh_A08G0390.1	Gh_A08G0390	Name=TIR1;description=Protein TRANSPORT INHIBITOR RESPONSE 1
A04	1274292	1274629	A04-1274292-1274629	643	19.5025	99	1.5507	1274292	1274629	8.33081	99	1274300	1274512	11.1717	91	A04-1274292-1274629	promoter-TSS (Gh_A04G0091.1)	-13	Gh_A04G0091.1	Gh_A04G0091	Name=AT5;description=Probable long-chain-alcohol O-fatty-acyltransferase 5
A02	15894821	15895123	A02-15894821-15895123	601	19.4655	182	1.44783	15894821	15895123	10.3427	164	15894866	15895106	9.12278	155	A02-15894821-15895123	promoter-TSS (Gh_A02G0783.1)	-833	Gh_A02G0783.1	Gh_A02G0783	Name=RAP2-4;description=Ethylene-responsive transcription factor RAP2-4
D04	36553814	36554426	D04-36553814-36554426	603	19.4655	171	1.45263	36553887	36554123	10.3427	93	36553814	36554426	9.12278	177	D04-36553814-36554426	promoter-TSS (Gh_D04G1109.1)	-355	Gh_D04G1109.1	Gh_D04G1109	Name=LPPG;description=Lipid phosphate phosphatase gamma, chloroplastic
A03	90470837	90471205	A03-90470837-90471205	673	19.4531	202	1.62139	90470887	90471205	9.85017	180	90470837	90471120	9.60292	175	A03-90470837-90471205	promoter-TSS (Gh_A03G1299.1)	-118	Gh_A03G1299.1	Gh_A03G1299	Name=CSE;description=Caffeoylshikimate esterase
A06	6926007	6926278	A06-6926007-6926278	674	19.4531	163	1.62469	6926007	6926277	9.85017	168	6926075	6926278	9.60292	90	A06-6926007-6926278	promoter-TSS (Gh_A06G0412.1)	-249	Gh_A06G0412.1	Gh_A06G0412	Name=GF15731;description=Zinc finger CCCH-type with G patch domain-containing protein
scaffold4570_D11	13688	14092	scaffold4570_D11-13688-14092	649	19.416	165	1.56326	13748	14092	8.37264	96	13688	14080	11.0434	174	scaffold4570_D11-13688-14092	promoter-TSS (Gh_D11G3534.1)	-19	Gh_D11G3534.1	Gh_D11G3534	description=Transcription factor MYB1R1 ;
A10	57024309	57024587	A10-57024309-57024587	421	19.4154	147	1.01587	57024327	57024554	6.61174	114	57024309	57024587	12.8037	162	A10-57024309-57024587	promoter-TSS (Gh_A10G1123.1)	-317	Gh_A10G1123.1	Gh_A10G1123	Name=BGAL9;description=Beta-galactosidase 9
D04	45925949	45926220	D04-45925949-45926220	584	19.4036	133	1.40801	45925949	45926198	7.88013	126	45925983	45926220	11.5235	106	D04-45925949-45926220	promoter-TSS (Gh_D04G1439.1)	-148	Gh_D04G1439.1	Gh_D04G1439	Name=TPS12;description=Probable terpene synthase 12
A12	83701088	83701420	A12-83701088-83701420	476	19.3913	200	1.14757	83701141	83701399	7.38763	133	83701088	83701420	12.0037	215	A12-83701088-83701420	promoter-TSS (Gh_A12G2086.1)	-190	Gh_A12G2086.1	Gh_A12G2086	Name=GPX8;description=Probable glutathione peroxidase 8
D01	46950215	46950563	D01-46950215-46950563	441	19.3789	185	1.06313	46950215	46950528	6.89512	188	46950215	46950563	12.4838	182	D01-46950215-46950563	promoter-TSS (Gh_D01G1523.1)	-672	Gh_D01G1523.1	Gh_D01G1523	Name=At3g50940;description=AAA-ATPase At3g50940
A10	100089414	100089823	A10-100089414-100089823	409	19.3666	217	0.985115	100089414	100089707	6.40261	202	100089463	100089823	12.9639	183	A10-100089414-100089823	promoter-TSS (Gh_A10G2128.1)	-314	Gh_A10G2128.1	Gh_A10G2128	Name=ppk15;description=Serine/threonine-protein kinase ppk15
scaffold9206	1763	2090	scaffold9206-1763-2090	408	19.3666	120	0.983489	1814	2023	6.40261	69	1763	2090	12.9639	121	scaffold9206-1763-2090	promoter-TSS (Gh_Sca009206G01.1)	-475	Gh_Sca009206G01.1	Gh_Sca009206G01	Name=WRKY27;description=Probable WRKY transcription factor 27
A02	83068264	83068556	A02-83068264-83068556	455	19.2902	164	1.09714	83068285	83068556	11.2875	143	83068264	83068548	8.00276	164	A02-83068264-83068556	promoter-TSS (Gh_A02G1676.1)	-193	Gh_A02G1676.1	Gh_A02G1676	Name=BBD2;description=Bifunctional nuclease 2
D01	1913798	1914395	D01-1913798-1914395	685	19.273	241	1.65103	1913884	1914184	9.30299	155	1913798	1914395	9.97004	242	D01-1913798-1914395	promoter-TSS (Gh_D01G0225.1)	-43	Gh_D01G0225.1	Gh_D01G0225	Name=MRS2-2;description=Magnesium transporter MRS2-2
A12	74800508	74800865	A12-74800508-74800865	469	19.2621	209	1.13049	74800569	74800864	7.25827	113	74800508	74800865	12.0039	244	A12-74800508-74800865	promoter-TSS (Gh_A12G1522.1)	-662	Gh_A12G1522.1	Gh_A12G1522	Name=TCP15;description=Transcription factor TCP15
D12	57807417	57807715	D12-57807417-57807715	638	19.2467	131	1.53787	57807447	57807700	9.97513	100	57807417	57807715	9.27154	133	D12-57807417-57807715	promoter-TSS (Gh_D12G2488.1)	-181	Gh_D12G2488.1	Gh_D12G2488	Name=SLK2;description=Probable transcriptional regulator SLK2
A05	17577396	17577783	A05-17577396-17577783	612	19.2233	113	1.47573	17577396	17577783	8.02004	106	17577415	17577669	11.2032	101	A05-17577396-17577783	promoter-TSS (Gh_A05G1689.1)	-832	Gh_A05G1689.1	Gh_A05G1689	Name=At1g75040;description=Pathogenesis-related protein 5
A13	10471349	10471772	A13-10471349-10471772	443	19.2147	150	1.06804	10471392	10471772	11.3354	131	10471349	10471572	7.87934	127	A13-10471349-10471772	promoter-TSS (Gh_A13G0489.1)	-805	Gh_A13G0489.1	Gh_A13G0489	;
D01	6491761	6492106	D01-6491761-6492106	626	19.199	217	1.5076	6491761	6492106	8.16147	226	6491808	6492090	11.0375	161	D01-6491761-6492106	promoter-TSS (Gh_D01G0525.1)	-201	Gh_D01G0525.1	Gh_D01G0525	;
D11	3106880	3107239	D11-3106880-3107239	497	19.1932	212	1.19834	3106880	3107189	7.41043	221	3106979	3107239	11.7828	105	D11-3106880-3107239	promoter-TSS (Gh_D11G0363.1)	-160	Gh_D11G0363.1	Gh_D11G0363	Name=UPTG2;description=Alpha-1,4-glucan-protein synthase [UDP-forming] 2
A02	2929495	2929844	A02-2929495-2929844	386	19.1395	106	0.93121	2929507	2929844	5.79691	110	2929495	2929789	13.3426	90	A02-2929495-2929844	promoter-TSS (Gh_A02G0236.1)	-236	Gh_A02G0236.1	Gh_A02G0236	Name=CHS1;description=Chalcone synthase 1
A01	11473143	11473543	A01-11473143-11473543	373	19.1245	147	0.898559	11473174	11473543	14.0499	156	11473143	11473373	5.07453	108	A01-11473143-11473543	promoter-TSS (Gh_A01G0637.1)	-350	Gh_A01G0637.1	Gh_A01G0637	Name=NPK1;description=Mitogen-activated protein kinase kinase kinase NPK1
D01	47574404	47574717	D01-47574404-47574717	641	19.0983	143	1.54426	47574405	47574717	8.29516	152	47574404	47574707	10.8031	134	D01-47574404-47574717	promoter-TSS (Gh_D01G1541.1)	-510	Gh_D01G1541.1	Gh_D01G1541	Name=R1;description=Alpha-glucan water dikinase, chloroplastic
A07	26075469	26075946	A07-26075469-26075946	681	19.0957	299	1.64028	26075469	26075946	8.80904	299	26075730	26075939	10.2867	38	A07-26075469-26075946	promoter-TSS (Gh_A07G1184.1)	-389	Gh_A07G1184.1	Gh_A07G1184	Name=GA2OX2;description=Gibberellin 2-beta-dioxygenase 2
D05	11656166	11656497	D05-11656166-11656497	453	19.0427	157	1.09191	11656224	11656424	6.98649	88	11656166	11656497	12.0563	168	D05-11656166-11656497	promoter-TSS (Gh_D05G1326.1)	-724	Gh_D05G1326.1	Gh_D05G1326	Name=ASIL2;description=Trihelix transcription factor ASIL2
scaffold1853_A07	46605	46923	scaffold1853_A07-46605-46923	400	19.014	169	0.963471	46605	46923	11.8888	169	46611	46889	7.12526	164	scaffold1853_A07-46605-46923	promoter-TSS (Gh_A07G2242.1)	-703	Gh_A07G2242.1	Gh_A07G2242	Name=RPD1;description=Protein ROOT PRIMORDIUM DEFECTIVE 1
D09	46392071	46392399	D09-46392071-46392399	439	19.01	151	1.05956	46392071	46392399	11.3277	151	46392131	46392350	7.68234	91	D09-46392071-46392399	promoter-TSS (Gh_D09G1895.1)	-289	Gh_D09G1895.1	Gh_D09G1895	Name=MYC2;description=Transcription factor MYC2
A13	56221143	56221425	A13-56221143-56221425	477	18.9977	158	1.15063	56221152	56221425	10.8352	193	56221143	56221395	8.16248	115	A13-56221143-56221425	promoter-TSS (Gh_A13G1012.1)	-972	Gh_A13G1012.1	Gh_A13G1012	Name=CINV2;description=Alkaline/neutral invertase CINV2
A11	84322773	84323057	A11-84322773-84323057	531	18.9853	126	1.28051	84322786	84323057	10.3427	180	84322773	84323047	8.64263	60	A11-84322773-84323057	promoter-TSS (Gh_A11G2533.1)	-964	Gh_A11G2533.1	Gh_A11G2533	Name=At1g54290;description=Protein translation factor SUI1 homolog 2
A13	3950369	3950892	A13-3950369-3950892	494	18.982	211	1.19171	3950369	3950892	10.6934	207	3950438	3950882	8.28857	147	A13-3950369-3950892	promoter-TSS (Gh_A13G0318.1)	-307	Gh_A13G0318.1	Gh_A13G0318	Name=MRS2-4;description=Magnesium transporter MRS2-4
D05	15545346	15545711	D05-15545346-15545711	626	18.973	153	1.50996	15545382	15545700	9.85017	116	15545346	15545711	9.12278	155	D05-15545346-15545711	promoter-TSS (Gh_D05G1724.1)	-222	Gh_D05G1724.1	Gh_D05G1724	Name=LOG5;description=Cytokinin riboside 5'-monophosphate phosphoribohydrolase LOG5
D05	2963134	2963500	D05-2963134-2963500	670	18.9606	210	1.61485	2963197	2963500	9.35766	156	2963134	2963452	9.60292	201	D05-2963134-2963500	promoter-TSS (Gh_D05G0354.1)	-223	Gh_D05G0354.1	Gh_D05G0354	Name=ERF017;description=Ethylene-responsive transcription factor ERF017
D09	43193232	43193532	D09-43193232-43193532	670	18.9606	143	1.61539	43193258	43193495	9.35766	119	43193232	43193532	9.60292	141	D09-43193232-43193532	promoter-TSS (Gh_D09G1563.1)	287	Gh_D09G1562.1	Gh_D09G1562	Name=DIOX2;description=Probable 2-oxoglutarate/Fe(II)-dependent dioxygenase
D11	12667894	12668341	D11-12667894-12668341	649	18.9544	191	1.56529	12668028	12668341	9.60247	64	12667894	12668184	9.3519	184	D11-12667894-12668341	promoter-TSS (Gh_D11G1317.1)	-196	Gh_D11G1317.1	Gh_D11G1317	Name=BZIP25;description=Basic leucine zipper 25
A11	1915434	1915898	A11-1915434-1915898	682	18.9482	253	1.64479	1915434	1915822	8.86515	251	1915628	1915898	10.0831	62	A11-1915434-1915898	promoter-TSS (Gh_A11G0200.1)	-200	Gh_A11G0200.1	Gh_A11G0200	Name=GSTT1;description=Glutathione S-transferase T1
D03	3185933	3186319	D03-3185933-3186319	528	18.9409	169	1.27173	3186036	3186319	7.6039	66	3185933	3186299	11.337	169	D03-3185933-3186319	promoter-TSS (Gh_D03G0289.1)	44	Gh_D03G0289.1	Gh_D03G0289	Name=ACS2;description=1-aminocyclopropane-1-carboxylate synthase CMA101
A06	17699532	17699999	A06-17699532-17699999	650	18.9358	212	1.56732	17699588	17699999	8.37264	152	17699532	17699874	10.5632	217	A06-17699532-17699999	promoter-TSS (Gh_A06G0659.1)	-742	Gh_A06G0659.1	Gh_A06G0659	Name=GRDP2;description=Glycine-rich domain-containing protein 2
A10	6531414	6532072	A10-6531414-6532072	662	18.9358	322	1.5944	6531414	6532072	8.37264	322	6531637	6531850	10.5632	99	A10-6531414-6532072	promoter-TSS (Gh_A10G0539.1)	-286	Gh_A10G0539.1	Gh_A10G0539	Name=At1g17710;description=Inorganic pyrophosphatase 2
D05	2639069	2639420	D05-2639069-2639420	657	18.9358	186	1.58437	2639123	2639344	8.37264	117	2639069	2639420	10.5632	202	D05-2639069-2639420	promoter-TSS (Gh_D05G0307.1)	-315	Gh_D05G0307.1	Gh_D05G0307	Name=HSFA2;description=Heat stress transcription factor A-2
A04	2432603	2432826	A04-2432603-2432826	593	18.9235	118	1.42945	2432603	2432816	7.88013	118	2432607	2432826	11.0434	114	A04-2432603-2432826	promoter-TSS (Gh_A04G0150.1)	-406	Gh_A04G0150.1	Gh_A04G0150	Name=At5g41620;description=Uncharacterized protein At5g41620
D06	2218089	2218456	D06-2218089-2218456	516	18.7333	125	1.24473	2218089	2218456	10.3308	125	2218108	2218440	8.40243	106	D06-2218089-2218456	promoter-TSS (Gh_D06G0222.1)	-765	Gh_D06G0222.1	Gh_D06G0222	Name=RXW8;description=CSC1-like protein RXW8
scaffold6711	519	1993	scaffold6711-519-1993	574	18.7192	939	1.38431	551	1987	7.83472	912	519	1993	10.8845	207	scaffold6711-519-1993	promoter-TSS (Gh_Sca006711G01.1)	-441	Gh_Sca006711G01.1	Gh_Sca006711G01	Name=psbK;description=Photosystem II reaction center protein K
A12	13264249	13264550	A12-13264249-13264550	471	18.7172	147	1.13611	13264249	13264517	10.7146	145	13264287	13264550	8.00257	112	A12-13264249-13264550	promoter-TSS (Gh_A12G0538.1)	-312	Gh_A12G0538.1	Gh_A12G0538	Name=STR15;description=Rhodanese-like domain-containing protein 15, chloroplastic
scaffold1231_A05	66007	66335	scaffold1231_A05-66007-66335	636	18.6677	195	1.53251	66007	66297	8.26467	208	66087	66335	10.403	103	scaffold1231_A05-66007-66335	promoter-TSS (Gh_A05G3832.1)	-876	Gh_A05G3832.1	Gh_A05G3832	description=Plastidic ATP/ADP-transporter ;
D09	41816162	41816533	D09-41816162-41816533	621	18.6567	266	1.49685	41816274	41816533	8.04637	145	41816162	41816515	10.6104	275	D09-41816162-41816533	promoter-TSS (Gh_D09G1423.1)	-220	Gh_D09G1423.1	Gh_D09G1423	;
D04	6519791	6520109	D04-6519791-6520109	572	18.6381	177	1.37893	6519829	6520109	7.81275	155	6519791	6520065	10.8254	162	D04-6519791-6520109	promoter-TSS (Gh_D04G0416.1)	-283	Gh_D04G0416.1	Gh_D04G0416	Name=At5g15350;description=Lamin-like protein
A05	18208405	18209007	A05-18208405-18209007	416	18.6304	212	1.00217	18208455	18209007	6.32124	174	18208405	18208760	12.3092	200	A05-18208405-18209007	promoter-TSS (Gh_A05G1726.1)	-100	Gh_A05G1726.1	Gh_A05G1726	Name=PLP2;description=Patatin-like protein 2
A05	18371772	18372127	A05-18371772-18372127	638	18.6013	184	1.53738	18371820	18372066	8.26467	119	18371772	18372127	10.3367	202	A05-18371772-18372127	promoter-TSS (Gh_A05G1745.1)	-540	Gh_A05G1745.1	Gh_A05G1745	Name=CYP707A4;description=Abscisic acid 8'-hydroxylase 4
D12	57334492	57334838	D12-57334492-57334838	486	18.5953	210	1.17275	57334559	57334784	7.25827	144	57334492	57334838	11.337	210	D12-57334492-57334838	promoter-TSS (Gh_D12G2429.1)	-468	Gh_D12G2429.1	Gh_D12G2429	Name=WRKY27;description=Probable WRKY transcription factor 27
D10	47917973	47918328	D10-47917973-47918328	639	18.5529	240	1.53983	47917973	47918317	8.26573	244	47918054	47918328	10.2871	155	D10-47917973-47918328	promoter-TSS (Gh_D10G1714.1)	-306	Gh_D10G1714.1	Gh_D10G1714	Name=DTX55;description=Protein DETOXIFICATION 55
D12	1453168	1453444	D12-1453168-1453444	648	18.5525	97	1.56124	1453168	1453426	9.20139	91	1453187	1453444	9.35108	85	D12-1453168-1453444	promoter-TSS (Gh_D12G0115.1)	-218	Gh_D12G0115.1	Gh_D12G0115	Name=HMG1;description=3-hydroxy-3-methylglutaryl-coenzyme A reductase 1
A07	3192120	3192418	A07-3192120-3192418	413	18.5328	118	0.996911	3192120	3192410	6.26306	60	3192120	3192418	12.2697	176	A07-3192120-3192418	promoter-TSS (Gh_A07G0259.1)	-946	Gh_A07G0259.1	Gh_A07G0259	Name=ACA2;description=Calcium-transporting ATPase 2, plasma membrane-type
scaffold3405_A12	242623	242972	scaffold3405_A12-242623-242972	496	18.5052	191	1.19503	242623	242972	10.3427	191	242642	242877	8.16248	172	scaffold3405_A12-242623-242972	promoter-TSS (Gh_A12G2696.1)	-501	Gh_A12G2696.1	Gh_A12G2696	Name=infB;description=Translation initiation factor IF-2
D12	40903761	40904081	D12-40903761-40904081	569	18.4928	140	1.37056	40903814	40904081	9.85017	97	40903761	40904020	8.64263	130	D12-40903761-40904081	promoter-TSS (Gh_D12G1270.1)	-358	Gh_D12G1270.1	Gh_D12G1270	Name=At4g02110;description=BRCT domain-containing protein At4g02110
scaffold3366_A12	24722	25643	scaffold3366_A12-24722-25643	640	18.4889	186	1.54278	24729	25248	8.27828	177	24722	25643	10.2106	188	scaffold3366_A12-24722-25643	promoter-TSS (Gh_A12G2598.1)	38	Gh_A12G2598.1	Gh_A12G2598	Name=ndhB2;description=NAD(P)H-quinone oxidoreductase subunit 2 B, chloroplastic
A13	13318661	13318967	A13-13318661-13318967	623	18.4804	193	1.50103	13318749	13318967	9.35766	98	13318661	13318949	9.12278	200	A13-13318661-13318967	promoter-TSS (Gh_A13G0565.1)	-640	Gh_A13G0565.1	Gh_A13G0565	;
D06	63786400	63786797	D06-63786400-63786797	623	18.4804	195	1.50243	63786496	63786797	9.35766	91	63786400	63786711	9.12278	204	D06-63786400-63786797	promoter-TSS (Gh_D06G2208.1)	-538	Gh_D06G2208.1	Gh_D06G2208	description=Putative lactoylglutathione lyase ;
D04	39566315	39566864	D04-39566315-39566864	658	18.4681	182	1.58489	39566324	39566621	8.86515	179	39566315	39566864	9.60292	176	D04-39566315-39566864	promoter-TSS (Gh_D04G1208.1)	-979	Gh_D04G1208.1	Gh_D04G1208	Name=BLH9;description=BEL1-like homeodomain protein 9
A11	17089524	17089811	A11-17089524-17089811	597	18.4433	142	1.43921	17089610	17089811	7.88013	91	17089524	17089761	10.5632	108	A11-17089524-17089811	promoter-TSS (Gh_A11G1325.1)	-185	Gh_A11G1325.1	Gh_A11G1325	Name=At3g25430;description=Poly(A)-specific ribonuclease PARN-like
A01	96089644	96089935	A01-96089644-96089935	456	18.4186	144	1.09972	96089691	96089905	6.89512	62	96089644	96089935	11.5235	179	A01-96089644-96089935	promoter-TSS (Gh_A01G1715.1)	-349	Gh_A01G1715.1	Gh_A01G1715	Name=BLH1;description=BEL1-like homeodomain protein 1
A07	17839729	17840106	A07-17839729-17840106	381	18.3997	203	0.918257	17839729	17840106	12.208	223	17839767	17840074	6.19174	145	A07-17839729-17840106	promoter-TSS (Gh_A07G0953.1)	-277	Gh_A07G0953.1	Gh_A07G0953	Name=PAO;description=Pheophorbide a oxygenase, chloroplastic
D11	10381985	10382304	D11-10381985-10382304	454	18.3517	127	1.09388	10381985	10382259	6.86756	121	10381985	10382304	11.4841	133	D11-10381985-10382304	promoter-TSS (Gh_D11G1131.1)	-258	Gh_D11G1131.1	Gh_D11G1131	Name=GOLS1;description=Galactinol synthase 1
D08	324757	325093	D08-324757-325093	557	18.3395	176	1.34231	324764	325091	9.76637	173	324757	325093	8.57317	173	D08-324757-325093	promoter-TSS (Gh_D08G0037.1)	-386	Gh_D08G0037.1	Gh_D08G0037	description=Histone H4 ;
A02	43635590	43635867	A02-43635590-43635867	617	18.3193	118	1.48715	43635597	43635816	7.9418	107	43635590	43635867	10.3775	123	A02-43635590-43635867	promoter-TSS (Gh_A02G1001.1)	-498	Gh_A02G1001.1	Gh_A02G1001	;
D13	24089323	24089659	D13-24089323-24089659	414	18.2409	161	0.99813	24089323	24089637	11.1156	194	24089364	24089659	7.12526	88	D13-24089323-24089659	promoter-TSS (Gh_D13G0993.1)	-323	Gh_D13G0993.1	Gh_D13G0993	;
D13	60483017	60483418	D13-60483017-60483418	561	18.2329	196	1.35241	60483042	60483383	7.64996	184	60483017	60483418	10.5829	183	D13-60483017-60483418	promoter-TSS (Gh_D13G2460.1)	-452	Gh_D13G2460.1	Gh_D13G2460	Name=EXPA8;description=Expansin-A8
D03	317429	317729	D03-317429-317729	640	18.2194	144	1.54228	317429	317689	8.993	141	317487	317729	9.22642	90	D03-317429-317729	promoter-TSS (Gh_D03G0048.1)	-891	Gh_D03G0048.1	Gh_D03G0048	Name=PLDDELTA;description=Phospholipase D delta
A13	34139241	34139532	A13-34139241-34139532	476	18.2069	190	1.14633	34139290	34139532	10.2749	149	34139241	34139523	7.93203	183	A13-34139241-34139532	promoter-TSS (Gh_A13G0781.1)	-642	Gh_A13G0781.1	Gh_A13G0781	Name=GLR3.7;description=Glutamate receptor 3.7
A10	28150035	28150392	A10-28150035-28150392	629	18.1615	161	1.51709	28150120	28150392	8.09342	90	28150035	28150324	10.068	148	A10-28150035-28150392	promoter-TSS (Gh_A10G1002.1)	-752	Gh_A10G1002.1	Gh_A10G1002	Name=MYB4;description=Myb-related protein Myb4
scaffold29103	1	310	scaffold29103-1-310	571	18.0579	136	1.37625	24	310	9.45415	117	1	303	8.60373	132	scaffold29103-1-310	promoter-TSS (Gh_Sca029103G01.1)	-106	Gh_Sca029103G01.1	Gh_Sca029103G01	Name=AtMg00660;description=Uncharacterized mitochondrial protein AtMg00660
A12	78236980	78237260	A12-78236980-78237260	601	18.0439	137	1.44914	78236988	78237223	7.86773	138	78236980	78237260	10.1761	129	A12-78236980-78237260	promoter-TSS (Gh_A12G1659.1)	-208	Gh_A12G1659.1	Gh_A12G1659	Name=Klhdc3;description=Kelch domain-containing protein 3
D11	36852570	36852851	D11-36852570-36852851	621	18.0351	134	1.49732	36852585	36852851	7.97635	121	36852570	36852837	10.0588	133	D11-36852570-36852851	promoter-TSS (Gh_D11G2210.1)	-232	Gh_D11G2210.1	Gh_D11G2210	description=Inositol-3-phosphate synthase ;
D04	25992577	25992886	D04-25992577-25992886	479	18.0218	146	1.15368	25992577	25992861	10.0723	147	25992607	25992886	7.94951	116	D04-25992577-25992886	promoter-TSS (Gh_D04G0909.1)	-574	Gh_D04G0909.1	Gh_D04G0909	Name=SCL30A;description=Serine/arginine-rich SC35-like splicing factor SCL30A
scaffold2293_A09	17947	18202	scaffold2293_A09-17947-18202	506	18.0127	165	1.22072	17947	18202	9.85017	167	17989	18198	8.16248	121	scaffold2293_A09-17947-18202	promoter-TSS (Gh_A09G2352.1)	-455	Gh_A09G2352.1	Gh_A09G2352	Name=PUX8;description=Plant UBX domain-containing protein 8
A08	94111117	94111499	A08-94111117-94111499	578	18.0003	219	1.39366	94111206	94111499	9.35766	134	94111117	94111453	8.64263	215	A08-94111117-94111499	promoter-TSS (Gh_A08G1578.1)	-614	Gh_A08G1578.1	Gh_A08G1578	Name=ACR8;description=ACT domain-containing protein ACR8
A05	83612222	83612632	A05-83612222-83612632	637	17.9771	113	1.5364	83612222	83612632	8.6408	87	83612242	83612527	9.33633	119	A05-83612222-83612632	promoter-TSS (Gh_A05G3188.1)	-312	Gh_A05G3188.1	Gh_A05G3188	Name=At5g15350;description=Lamin-like protein
scaffold1918_A07	95453	95899	scaffold1918_A07-95453-95899	638	17.9756	283	1.53885	95453	95833	8.37264	263	95586	95899	9.60292	171	scaffold1918_A07-95453-95899	promoter-TSS (Gh_A07G2331.1)	-255	Gh_A07G2331.1	Gh_A07G2331	description=NADH dehydrogenase [ubiquinone] iron-sulfur protein 7, mitochondrial ;
D12	54676264	54676530	D12-54676264-54676530	513	17.9508	86	1.23604	54676264	54676507	7.38763	91	54676272	54676530	10.5632	74	D12-54676264-54676530	promoter-TSS (Gh_D12G2167.1)	-116	Gh_D12G2167.1	Gh_D12G2167	description=Vacuolar-processing enzyme ;
D13	51634185	51634476	D13-51634185-51634476	467	17.9385	122	1.12642	51634193	51634389	6.89512	98	51634185	51634476	11.0434	139	D13-51634185-51634476	promoter-TSS (Gh_D13G1718.1)	-437	Gh_D13G1718.1	Gh_D13G1718	Name=BRF1;description=Transcription factor IIIB 90 kDa subunit
A12	86060168	86060664	A12-86060168-86060664	434	17.9261	126	1.0455	86060168	86060664	6.40261	126	86060177	86060466	11.5235	117	A12-86060168-86060664	promoter-TSS (Gh_A12G2351.1)	-287	Gh_A12G2351.1	Gh_A12G2351	Name=SLK2;description=Probable transcriptional regulator SLK2
A13	46846809	46847065	A13-46846809-46847065	431	17.9261	96	1.03887	46846810	46847023	6.40261	109	46846809	46847065	11.5235	82	A13-46846809-46847065	promoter-TSS (Gh_A13G0895.1)	-284	Gh_A13G0895.1	Gh_A13G0895	Name=BIP5;description=Luminal-binding protein 5
D10	56333932	56334293	D10-56333932-56334293	548	17.9068	174	1.32101	56333932	56334279	9.50437	174	56334026	56334293	8.40243	80	D10-56333932-56334293	promoter-TSS (Gh_D10G2049.1)	-440	Gh_D10G2049.1	Gh_D10G2049	Name=At3g57810;description=OTU domain-containing protein At3g57810
D12	6942576	6942937	D12-6942576-6942937	635	17.8672	179	1.53057	6942576	6942876	8.55724	173	6942591	6942937	9.31001	171	D12-6942576-6942937	promoter-TSS (Gh_D12G0423.1)	-749	Gh_D12G0423.1	Gh_D12G0423	Name=PID;description=Protein kinase PINOID
D11	3122259	3122586	D11-3122259-3122586	407	17.8499	138	0.982259	3122259	3122507	10.9904	138	3122286	3122586	6.8595	111	D11-3122259-3122586	promoter-TSS (Gh_D11G0367.1)	-437	Gh_D11G0367.1	Gh_D11G0367	description=Isoaspartyl peptidase/L-asparaginase ;
A11	6964803	6965053	A11-6964803-6965053	430	17.8269	166	1.03664	6964855	6965053	6.34781	123	6964803	6965018	11.4791	158	A11-6964803-6965053	promoter-TSS (Gh_A11G0716.1)	-202	Gh_A11G0716.1	Gh_A11G0716	Name=PVA12;description=Vesicle-associated protein 1-2
A06	16264298	16264640	A06-16264298-16264640	417	17.8019	210	1.00652	16264298	16264572	6.1985	210	16264327	16264640	11.6034	181	A06-16264298-16264640	promoter-TSS (Gh_A06G0635.1)	-145	Gh_A06G0635.1	Gh_A06G0635	description=Venom phosphodiesterase 1 ;
D13	15315850	15316273	D13-15315850-15316273	411	17.7989	239	0.990814	15315968	15316273	6.04292	134	15315850	15316268	11.756	227	D13-15315850-15316273	promoter-TSS (Gh_D13G0839.1)	-251	Gh_D13G0839.1	Gh_D13G0839	Name=ARID2;description=AT-rich interactive domain-containing protein 2
A08	12641126	12641530	A08-12641126-12641530	505	17.7721	255	1.21684	12641281	12641530	7.24149	99	12641126	12641488	10.5306	257	A08-12641126-12641530	promoter-TSS (Gh_A08G0647.1)	-604	Gh_A08G0647.1	Gh_A08G0647	description=LEC14B protein ;
D08	10406746	10407248	D08-10406746-10407248	452	17.6551	215	1.09026	10406746	10407133	6.61174	236	10406857	10407248	11.0434	83	D08-10406746-10407248	promoter-TSS (Gh_D08G0727.1)	-406	Gh_D08G0727.1	Gh_D08G0727	Name=BH0283;description=Uncharacterized isomerase BH0283
D01	29233859	29234232	D01-29233859-29234232	442	17.6378	215	1.06631	29233926	29234216	10.3223	157	29233859	29234232	7.31546	207	D01-29233859-29234232	promoter-TSS (Gh_D01G1219.1)	-248	Gh_D01G1219.1	Gh_D01G1219	Name=HAT14;description=Homeobox-leucine zipper protein HAT14
D05	56998455	56999233	D05-56998455-56999233	578	17.6068	157	1.39405	56998455	56999233	7.6039	123	56998483	56998751	10.0029	164	D05-56998455-56999233	promoter-TSS (Gh_D05G3474.1)	-77	Gh_D05G3474.1	Gh_D05G3474	Name=NAC072;description=NAC domain-containing protein 72
A08	98644882	98645185	A08-98644882-98645185	572	17.6039	176	1.37854	98644916	98645185	9.13753	151	98644882	98645112	8.46632	168	A08-98644882-98645185	promoter-TSS (Gh_A08G1809.1)	-965	Gh_A08G1809.1	Gh_A08G1809	Name=RAP;description=Aspartic proteinase
D12	41520298	41520621	D12-41520298-41520621	604	17.5806	119	1.45526	41520320	41520621	8.91116	99	41520298	41520580	8.66945	117	D12-41520298-41520621	promoter-TSS (Gh_D12G1315.1)	-250	Gh_D12G1315.1	Gh_D12G1315	Name=At3g62790;description=NADH dehydrogenase [ubiquinone] iron-sulfur protein 5-B
A09	48939754	48940075	A09-48939754-48940075	567	17.5708	154	1.36642	48939754	48940016	9.1537	139	48939779	48940075	8.41713	145	A09-48939754-48940075	promoter-TSS (Gh_A09G0621.1)	-301	Gh_A09G0621.1	Gh_A09G0621	Name=GIS2;description=Zinc finger protein GIS2
scaffold10075	2824	3485	scaffold10075-2824-3485	436	17.5449	244	1.05093	2824	3194	10.3427	261	2963	3485	7.20219	89	scaffold10075-2824-3485	promoter-TSS (Gh_Sca010075G01.1)	-527	Gh_Sca010075G01.1	Gh_Sca010075G01	Name=HHP2;description=Heptahelical transmembrane protein 2
A03	86398371	86399152	A03-86398371-86399152	595	17.5078	549	1.43325	86398468	86399152	8.86515	476	86398371	86399075	8.64263	525	A03-86398371-86399152	promoter-TSS (Gh_A03G1214.1)	-598	Gh_A03G1214.1	Gh_A03G1214	;
A12	65024022	65024343	A12-65024022-65024343	616	17.483	182	1.48394	65024022	65024278	7.88013	188	65024056	65024343	9.60292	142	A12-65024022-65024343	promoter-TSS (Gh_A12G1151.1)	-314	Gh_A12G1151.1	Gh_A12G1151	Name=At4g02110;description=BRCT domain-containing protein At4g02110
D01	42076040	42076590	D01-42076040-42076590	605	17.483	327	1.45922	42076289	42076590	7.88013	140	42076040	42076424	9.60292	265	D01-42076040-42076590	promoter-TSS (Gh_D01G1428.1)	-328	Gh_D01G1428.1	Gh_D01G1428	Name=CEL1;description=Endoglucanase 8
A11	93272902	93273194	A11-93272902-93273194	533	17.4707	131	1.2859	93272913	93273157	7.38763	101	93272902	93273194	10.0831	151	A11-93272902-93273194	promoter-TSS (Gh_A11G2944.1)	-910	Gh_A11G2944.1	Gh_A11G2944	;
D08	65334813	65335054	D08-65334813-65335054	478	17.4583	112	1.15216	65334813	65335050	6.89512	96	65334813	65335054	10.5632	129	D08-65334813-65335054	promoter-TSS (Gh_D08G2565.1)	-61	Gh_D08G2565.1	Gh_D08G2565	Name=ERF017;description=Ethylene-responsive transcription factor ERF017
A06	584473	584771	A06-584473-584771	487	17.4416	132	1.17335	584473	584771	9.61964	141	584504	584700	7.82192	93	A06-584473-584771	promoter-TSS (Gh_A06G0066.1)	-247	Gh_A06G0066.1	Gh_A06G0066	Name=DFR;description=Bifunctional dihydroflavonol 4-reductase/flavanone 4-reductase
D11	1789227	1789596	D11-1789227-1789596	615	17.4396	172	1.48165	1789272	1789544	8.59513	127	1789227	1789596	8.84451	172	D11-1789227-1789596	promoter-TSS (Gh_D11G0205.1)	-217	Gh_D11G0205.1	Gh_D11G0205	Name=MBD13;description=Methyl-CpG-binding domain-containing protein 13
D11	10780089	10780406	D11-10780089-10780406	621	17.433	164	1.49592	10780100	10780406	8.16147	153	10780089	10780371	9.27154	164	D11-10780089-10780406	promoter-TSS (Gh_D11G1163.1)	-174	Gh_D11G1163.1	Gh_D11G1163	;
A13	49197082	49197533	A13-49197082-49197533	459	17.4149	233	1.1071	49197201	49197533	6.61174	123	49197082	49197458	10.8031	224	A13-49197082-49197533	promoter-TSS (Gh_A13G0926.1)	-473	Gh_A13G0926.1	Gh_A13G0926	Name=OSH6;description=Homeobox protein knotted-1-like 1
D07	13013805	13014212	D07-13013805-13014212	419	17.3955	182	1.01006	13013805	13014212	10.4903	182	13013820	13014166	6.90524	167	D07-13013805-13014212	promoter-TSS (Gh_D07G0960.1)	-86	Gh_D07G0960.1	Gh_D07G0960	Name=STL2P;description=SEC12-like protein 2
D11	8781752	8782350	D11-8781752-8782350	455	17.3272	387	1.09681	8781752	8782350	6.56701	428	8781988	8782271	10.7602	111	D11-8781752-8782350	promoter-TSS (Gh_D11G1004.1)	-300	Gh_D11G1004.1	Gh_D11G1004	Name=ADNT1;description=Mitochondrial adenine nucleotide transporter ADNT1
D09	10536969	10537310	D09-10536969-10537310	563	17.3211	136	1.35715	10536969	10537310	7.4382	121	10536998	10537287	9.88288	122	D09-10536969-10537310	promoter-TSS (Gh_D09G0311.1)	-145	Gh_D09G0311.1	Gh_D09G0311	Name=COL7;description=Zinc finger protein CONSTANS-LIKE 7
D09	49316593	49316886	D09-49316593-49316886	514	17.2958	98	1.24022	49316593	49316886	9.23623	106	49316624	49316843	8.05953	60	D09-49316593-49316886	promoter-TSS (Gh_D09G2211.1)	-254	Gh_D09G2211.1	Gh_D09G2211	Name=PMP22;description=Peroxisomal membrane protein PMP22
D11	57660768	57661233	D11-57660768-57661233	406	17.2907	272	0.97811	57660857	57661133	5.85982	194	57660768	57661233	11.4309	262	D11-57660768-57661233	promoter-TSS (Gh_D11G2789.1)	-192	Gh_D11G2789.1	Gh_D11G2789	Name=At3g17530;description=F-box/kelch-repeat protein At3g17530
D09	135006	135296	D09-135006-135296	607	17.2896	131	1.46319	135022	135296	8.60314	116	135006	135239	8.68649	131	D09-135006-135296	promoter-TSS (Gh_D09G0001.1)	-194	Gh_D09G0001.1	Gh_D09G0001	Name=CHS;description=Chalcone synthase
A07	2340090	2340407	A07-2340090-2340407	597	17.1812	121	1.44007	2340090	2340290	7.74297	123	2340094	2340407	9.43826	115	A07-2340090-2340407	promoter-TSS (Gh_A07G0187.1)	-302	Gh_A07G0187.1	Gh_A07G0187	Name=PROC;description=Pyrroline-5-carboxylate reductase
A12	7631512	7631786	A12-7631512-7631786	465	17.1749	105	1.12139	7631512	7631764	6.61174	111	7631514	7631786	10.5632	98	A12-7631512-7631786	promoter-TSS (Gh_A12G0393.1)	-278	Gh_A12G0393.1	Gh_A12G0393	description=Late embryogenesis abundant protein ;
A06	3458357	3458812	A06-3458357-3458812	151	17.1518	183	0.36556	3458492	3458778	4.14758	48	3458357	3458812	13.0042	184	A06-3458357-3458812	promoter-TSS (Gh_A06G0276.1)	-137	Gh_A06G0276.1	Gh_A06G0276	Name=rps6;description=40S ribosomal protein S6
A03	94281853	94282316	A03-94281853-94282316	612	17.1401	200	1.47482	94281853	94282248	8.30051	214	94281911	94282316	8.83959	129	A03-94281853-94282316	promoter-TSS (Gh_A03G1440.1)	-484	Gh_A03G1440.1	Gh_A03G1440	Name=COL12;description=Zinc finger protein CONSTANS-LIKE 12
D12	3774816	3775078	D12-3774816-3775078	611	17.1373	118	1.47302	3774841	3775076	8.23069	97	3774816	3775078	8.90657	115	D12-3774816-3775078	promoter-TSS (Gh_D12G0279.1)	-397	Gh_D12G0279.1	Gh_D12G0279	;
A07	74425847	74426100	A07-74425847-74426100	560	17.1333	115	1.34986	74425847	74426052	7.39705	115	74425881	74426100	9.73626	81	A07-74425847-74426100	promoter-TSS (Gh_A07G1893.1)	-770	Gh_A07G1893.1	Gh_A07G1893	Name=ZFP6;description=Zinc finger protein 6
A12	4538183	4538572	A12-4538183-4538572	504	17.108	204	1.21565	4538183	4538481	7.02497	151	4538253	4538572	10.0831	187	A12-4538183-4538572	promoter-TSS (Gh_A12G0270.1)	-243	Gh_A12G0270.1	Gh_A12G0270	Name=COR413PM2;description=Cold-regulated 413 plasma membrane protein 2
A08	52067038	52067350	A08-52067038-52067350	452	17.0935	181	1.09092	52067078	52067350	9.81046	142	52067038	52067303	7.28306	181	A08-52067038-52067350	promoter-TSS (Gh_A08G0891.1)	-15	Gh_A08G0891.1	Gh_A08G0891	;
A08	1146428	1146935	A08-1146428-1146935	391	17.0771	237	0.942545	1146428	1146935	10.8352	251	1146575	1146801	6.2419	76	A08-1146428-1146935	promoter-TSS (Gh_A08G0126.1)	-298	Gh_A08G0126.1	Gh_A08G0126	Name=Ythdf2;description=YTH domain-containing family protein 2
A04	5446465	5446787	A04-5446465-5446787	497	17.0617	154	1.19924	5446465	5446707	6.91264	145	5446503	5446787	10.1491	125	A04-5446465-5446787	promoter-TSS (Gh_A04G0254.1)	-217	Gh_A04G0254.1	Gh_A04G0254	Name=At3g15360;description=Thioredoxin M4, chloroplastic
A05	21119394	21119877	A05-21119394-21119877	432	17.0256	327	1.04146	21119394	21119877	10.0233	328	21119577	21119877	7.00225	143	A05-21119394-21119877	promoter-TSS (Gh_A05G1975.1)	-984	Gh_A05G1975.1	Gh_A05G1975	Name=HIPP26;description=Heavy metal-associated isoprenylated plant protein 26
D11	2814210	2814532	D11-2814210-2814532	600	17.0153	96	1.44697	2814232	2814462	8.37264	73	2814210	2814532	8.64263	98	D11-2814210-2814532	promoter-TSS (Gh_D11G0329.1)	-466	Gh_D11G0329.1	Gh_D11G0329	Name=MPE3;description=Pectinesterase 3
D05	15591443	15591750	D05-15591443-15591750	550	16.9905	116	1.32477	15591459	15591694	7.38763	82	15591443	15591750	9.60292	134	D05-15591443-15591750	promoter-TSS (Gh_D05G1729.1)	-460	Gh_D05G1729.1	Gh_D05G1729	Name=COR47;description=Dehydrin COR47
D05	33074835	33075088	D05-33074835-33075088	415	16.9818	95	1.00137	33074837	33075057	5.9101	81	33074835	33075088	11.0717	107	D05-33074835-33075088	promoter-TSS (Gh_D05G2893.1)	99	Gh_D05G2893.1	Gh_D05G2893	Name=rlmN;description=Probable dual-specificity RNA methyltransferase RlmN
A11	13407005	13407291	A11-13407005-13407291	495	16.9782	161	1.19292	13407036	13407271	6.89512	117	13407005	13407291	10.0831	174	A11-13407005-13407291	promoter-TSS (Gh_A11G1132.1)	-157	Gh_A11G1132.1	Gh_A11G1132	Name=SKIP17;description=F-box protein SKIP17
D11	64266381	64266665	D11-64266381-64266665	573	16.9768	132	1.382	64266381	64266649	8.6408	133	64266381	64266665	8.33601	131	D11-64266381-64266665	promoter-TSS (Gh_D11G3167.1)	-245	Gh_D11G3167.1	Gh_D11G3167	;
A10	10329014	10329588	A10-10329014-10329588	388	16.9754	437	0.93532	10329320	10329551	5.37204	130	10329014	10329588	11.6034	439	A10-10329014-10329588	promoter-TSS (Gh_A10G0640.1)	-334	Gh_A10G0640.1	Gh_A10G0640	description=Ribonucleoside-diphosphate reductase small chain ;
A11	55480371	55480746	A11-55480371-55480746	599	16.9588	158	1.44351	55480371	55480695	7.81275	127	55480441	55480746	9.14601	119	A11-55480371-55480746	promoter-TSS (Gh_A11G1968.1)	-485	Gh_A11G1968.1	Gh_A11G1968	Name=At5g67385;description=BTB/POZ domain-containing protein At5g67385
scaffold2706_A10	26517	26868	scaffold2706_A10-26517-26868	417	16.9535	223	1.00573	26635	26843	5.9101	88	26517	26868	11.0434	241	scaffold2706_A10-26517-26868	promoter-TSS (Gh_A10G2343.1)	-765	Gh_A10G2343.1	Gh_A10G2343	Name=SIB1;description=Sigma factor binding protein 1, chloroplastic
scaffold4617_D12	21632	21907	scaffold4617_D12-21632-21907	467	16.9037	154	1.12517	21665	21907	6.56701	155	21632	21906	10.3367	121	scaffold4617_D12-21632-21907	promoter-TSS (Gh_D12G2792.1)	-315	Gh_D12G2792.1	Gh_D12G2792	;
D07	19986037	19986321	D07-19986037-19986321	576	16.8985	168	1.38741	19986039	19986312	8.55724	166	19986037	19986321	8.34122	168	D07-19986037-19986321	promoter-TSS (Gh_D07G1270.1)	-552	Gh_D07G1270.1	Gh_D07G1270	Name=PHIP;description=PH-interacting protein
D01	58125930	58126306	D01-58125930-58126306	440	16.8915	188	1.06028	58125930	58126164	6.22137	179	58125990	58126306	10.6701	137	D01-58125930-58126306	promoter-TSS (Gh_D01G1966.1)	-365	Gh_D01G1966.1	Gh_D01G1966	Name=BLH1;description=BEL1-like homeodomain protein 1
A01	89386446	89386705	A01-89386446-89386705	478	16.8807	123	1.15124	89386458	89386677	6.71651	68	89386446	89386705	10.1642	166	A01-89386446-89386705	promoter-TSS (Gh_A01G1448.1)	-345	Gh_A01G1448.1	Gh_A01G1448	;
D08	4269044	4269414	D08-4269044-4269414	600	16.8591	152	1.4461	4269044	4269318	7.85144	184	4269047	4269414	9.00771	118	D08-4269044-4269414	promoter-TSS (Gh_D08G0414.1)	-134	Gh_D08G0414.1	Gh_D08G0414	Name=AOC4;description=Allene oxide cyclase 4, chloroplastic
D13	21692604	21692851	D13-21692604-21692851	464	16.8473	103	1.11886	21692604	21692851	6.51062	85	21692605	21692842	10.3367	121	D13-21692604-21692851	promoter-TSS (Gh_D13G0954.1)	-30	Gh_D13G0954.1	Gh_D13G0954	;
D04	8842576	8843127	D04-8842576-8843127	449	16.8436	257	1.08197	8842576	8843035	6.32402	165	8842616	8843127	10.5196	310	D04-8842576-8843127	promoter-TSS (Gh_D04G0517.1)	-444	Gh_D04G0517.1	Gh_D04G0517	description=Carbonic anhydrase, chloroplastic ;
D12	43007169	43007708	D12-43007169-43007708	447	16.7587	143	1.07692	43007169	43007708	9.60247	111	43007194	43007443	7.15627	150	D12-43007169-43007708	promoter-TSS (Gh_D12G1392.1)	-697	Gh_D12G1392.1	Gh_D12G1392	Name=At3g19950;description=E3 ubiquitin-protein ligase RING1-like
D02	35616240	35617430	D02-35616240-35617430	579	16.7545	330	1.39642	35616274	35617326	7.464	295	35616240	35617430	9.29055	332	D02-35616240-35617430	promoter-TSS (Gh_D02G1177.1)	61	Gh_D02G1177.1	Gh_D02G1177	Name=ndhB2;description=NAD(P)H-quinone oxidoreductase subunit 2 B, chloroplastic
D05	7083703	7083986	D05-7083703-7083986	567	16.745	130	1.36717	7083719	7083986	8.51968	157	7083703	7083969	8.22531	88	D05-7083703-7083986	promoter-TSS (Gh_D05G0848.1)	-280	Gh_D05G0848.1	Gh_D05G0848	Name=AXS2;description=UDP-D-apiose/UDP-D-xylose synthase 2
A04	61613338	61613692	A04-61613338-61613692	591	16.7336	212	1.42526	61613456	61613692	8.26729	94	61613338	61613667	8.46632	212	A04-61613338-61613692	promoter-TSS (Gh_A04G1137.1)	-31	Gh_A04G1137.1	Gh_A04G1137	Name=BASS1;description=Probable sodium/metabolite cotransporter BASS1, chloroplastic
D05	10135438	10135721	D05-10135438-10135721	602	16.718	173	1.45001	10135438	10135721	8.05259	150	10135446	10135719	8.66543	189	D05-10135438-10135721	promoter-TSS (Gh_D05G1177.1)	-222	Gh_D05G1177.1	Gh_D05G1177	Name=PV42A;description=SNF1-related protein kinase regulatory subunit gamma-like PV42a
A08	103334788	103335080	A08-103334788-103335080	587	16.6955	151	1.4141	103334788	103335064	7.58057	151	103334823	103335080	9.11491	116	A08-103334788-103335080	promoter-TSS (Gh_A08G2246.1)	-331	Gh_A08G2246.1	Gh_A08G2246	Name=TOM1L2;description=TOM1-like protein 2
A13	23612393	23612717	A13-23612393-23612717	504	16.6874	171	1.21476	23612393	23612717	8.91475	169	23612416	23612707	7.77268	151	A13-23612393-23612717	promoter-TSS (Gh_A13G0717.1)	-252	Gh_A13G0717.1	Gh_A13G0717	Name=ARID2;description=AT-rich interactive domain-containing protein 2
D11	6181978	6182533	D11-6181978-6182533	448	16.6716	375	1.08029	6181978	6182473	6.26762	388	6182127	6182533	10.404	214	D11-6181978-6182533	promoter-TSS (Gh_D11G0715.1)	-386	Gh_D11G0715.1	Gh_D11G0715	;
A09	67422953	67423232	A09-67422953-67423232	584	16.6671	171	1.40882	67422953	67423194	8.26467	171	67422989	67423232	8.40243	135	A09-67422953-67423232	promoter-TSS (Gh_A09G1417.1)	-283	Gh_A09G1417.1	Gh_A09G1417	;
A10	84571338	84571890	A10-84571338-84571890	480	16.6146	385	1.15702	84571360	84571890	6.61174	363	84571338	84571873	10.0029	385	A10-84571338-84571890	promoter-TSS (Gh_A10G1541.1)	-365	Gh_A10G1541.1	Gh_A10G1541	Name=CML8;description=Calmodulin-like protein 8
A08	69987434	69987790	A08-69987434-69987790	449	16.5977	231	1.08297	69987434	69987731	6.26306	218	69987524	69987790	10.3346	155	A08-69987434-69987790	promoter-TSS (Gh_A08G1002.1)	-388	Gh_A08G1002.1	Gh_A08G1002	;
A11	2251673	2251963	A11-2251673-2251963	396	16.5846	129	0.95403	2251673	2251901	10.3427	129	2251751	2251963	6.2419	51	A11-2251673-2251963	promoter-TSS (Gh_A11G0241.1)	-202	Gh_A11G0241.1	Gh_A11G0241	;
A03	99289654	99289942	A03-99289654-99289942	475	16.5381	130	1.14479	99289654	99289875	6.53485	121	99289656	99289942	10.0032	137	A03-99289654-99289942	promoter-TSS (Gh_A03G1823.1)	-169	Gh_A03G1823.1	Gh_A03G1823	;
D03	38279484	38279775	D03-38279484-38279775	592	16.5228	157	1.42778	38279484	38279702	7.88013	137	38279493	38279775	8.64263	169	D03-38279484-38279775	promoter-TSS (Gh_D03G1169.1)	65	Gh_D03G1169.1	Gh_D03G1169	Name=At2g29380;description=Probable protein phosphatase 2C 24
A11	2145721	2146039	A11-2145721-2146039	510	16.498	119	1.22972	2145721	2145982	6.89512	111	2145762	2146039	9.60292	86	A11-2145721-2146039	promoter-TSS (Gh_A11G0232.1)	-742	Gh_A11G0232.1	Gh_A11G0232	description=14 kDa proline-rich protein DC2.15 ;
D10	8367659	8368099	D10-8367659-8368099	503	16.498	144	1.21297	8367659	8367916	6.89512	147	8367676	8368099	9.60292	124	D10-8367659-8368099	promoter-TSS (Gh_D10G0724.1)	-972	Gh_D10G0724.1	Gh_D10G0724	Name=At1g80170;description=Probable polygalacturonase At1g80170
A08	15323325	15323566	A08-15323325-15323566	582	16.496	143	1.40239	15323325	15323566	7.49307	151	15323325	15323566	9.00289	136	A08-15323325-15323566	promoter-TSS (Gh_A08G0681.1)	-381	Gh_A08G0681.1	Gh_A08G0681	Name=HIPP26;description=Heavy metal-associated isoprenylated plant protein 26
A10	17760954	17761274	A10-17760954-17761274	461	16.4857	216	1.11219	17761053	17761266	6.40261	123	17760954	17761274	10.0831	210	A10-17760954-17761274	promoter-TSS (Gh_A10G0842.1)	-641	Gh_A10G0842.1	Gh_A10G0842	Name=WAKL14;description=Wall-associated receptor kinase-like 14
D06	10860169	10860533	D06-10860169-10860533	587	16.4817	210	1.41533	10860264	10860533	8.0572	126	10860169	10860467	8.42448	200	D06-10860169-10860533	promoter-TSS (Gh_D06G0637.1)	-640	Gh_D06G0637.1	Gh_D06G0637	Name=ATL42;description=E3 ubiquitin-protein ligase ATL42
A03	16465260	16465552	A03-16465260-16465552	427	16.4733	124	1.03026	16465260	16465514	5.9101	120	16465314	16465552	10.5632	74	A03-16465260-16465552	promoter-TSS (Gh_A03G0597.1)	-741	Gh_A03G0597.1	Gh_A03G0597	Name=APRR1;description=Two-component response regulator-like APRR1
A06	98909821	98910113	A06-98909821-98910113	403	16.4565	207	0.97103	98909821	98910111	10.1381	208	98909911	98910113	6.31836	117	A06-98909821-98910113	promoter-TSS (Gh_A06G1522.1)	61	Gh_A06G1522.1	Gh_A06G1522	Name=AMC9;description=Metacaspase-9
A12	87194500	87194877	A12-87194500-87194877	387	16.4468	228	0.933954	87194500	87194877	10.6069	257	87194619	87194827	5.83988	80	A12-87194500-87194877	promoter-TSS (Gh_A12G2472.1)	-264	Gh_A12G2472.1	Gh_A12G2472	Name=PUB19;description=U-box domain-containing protein 19
D06	61060990	61061295	D06-61060990-61061295	581	16.4207	107	1.39959	61061027	61061283	7.45723	70	61060990	61061295	8.96348	107	D06-61060990-61061295	promoter-TSS (Gh_D06G1964.1)	-247	Gh_D06G1964.1	Gh_D06G1964	Name=At4g31860;description=Probable protein phosphatase 2C 60
D09	27174859	27175131	D09-27174859-27175131	467	16.3895	121	1.12611	27174868	27175131	9.16086	123	27174859	27175098	7.22863	110	D09-27174859-27175131	promoter-TSS (Gh_D09G0555.1)	-101	Gh_D09G0555.1	Gh_D09G0555	Name=At4g14450;description=Uncharacterized protein At4g14450, chloroplastic
D11	5634544	5634994	D11-5634544-5634994	488	16.3142	294	1.17664	5634728	5634967	6.62642	110	5634544	5634994	9.68774	294	D11-5634544-5634994	promoter-TSS (Gh_D11G0646.1)	-211	Gh_D11G0646.1	Gh_D11G0646	Name=SBP65;description=Seed biotin-containing protein SBP65
A11	16767469	16767786	A11-16767469-16767786	440	16.3063	128	1.06099	16767469	16767786	9.50437	131	16767486	16767715	6.80197	108	A11-16767469-16767786	promoter-TSS (Gh_A11G1302.1)	-521	Gh_A11G1302.1	Gh_A11G1302	;
A06	24293259	24293498	A06-24293259-24293498	584	16.2614	91	1.40761	24293280	24293486	7.58057	70	24293259	24293498	8.68087	91	A06-24293259-24293498	promoter-TSS (Gh_A06G0743.1)	-589	Gh_A06G0743.1	Gh_A06G0743	Name=ACL5;description=Thermospermine synthase ACAULIS5
D04	48885843	48886231	D04-48885843-48886231	581	16.2539	157	1.40119	48885881	48886231	7.85144	182	48885843	48886100	8.40243	95	D04-48885843-48886231	promoter-TSS (Gh_D04G1671.1)	-401	Gh_D04G1671.1	Gh_D04G1671	;
D11	1808015	1808732	D11-1808015-1808732	493	16.2145	497	1.18778	1808015	1808581	6.61174	472	1808321	1808732	9.60278	216	D11-1808015-1808732	promoter-TSS (Gh_D11G0211.1)	-306	Gh_D11G0211.1	Gh_D11G0211	Name=GSTT1;description=Glutathione S-transferase T1
D05	18437431	18437709	D05-18437431-18437709	384	16.2121	108	0.927081	18437435	18437709	10.4726	135	18437431	18437636	5.73953	78	D05-18437431-18437709	promoter-TSS (Gh_D05G2007.1)	-419	Gh_D05G2007.1	Gh_D05G2007	;
A10	73521054	73521428	A10-73521054-73521428	453	16.2014	192	1.09224	73521162	73521428	6.1985	89	73521054	73521384	10.0029	188	A10-73521054-73521428	promoter-TSS (Gh_A10G1380.1)	-233	Gh_A10G1380.1	Gh_A10G1380	Name=SAPK7;description=Serine/threonine-protein kinase SAPK7
D04	44259694	44260170	D04-44259694-44260170	445	16.1309	135	1.07355	44259694	44260170	9.30299	126	44259727	44260134	6.82787	112	D04-44259694-44260170	promoter-TSS (Gh_D04G1360.1)	-397	Gh_D04G1360.1	Gh_D04G1360	Name=SWEET15;description=Bidirectional sugar transporter SWEET15
D07	45185582	45185912	D07-45185582-45185912	374	16.1291	167	0.902769	45185582	45185912	11.3277	196	45185676	45185894	4.80146	45	D07-45185582-45185912	promoter-TSS (Gh_D07G1854.1)	-543	Gh_D07G1854.1	Gh_D07G1854	Name=At2g30890;description=Cytochrome b561 domain-containing protein At2g30890
A01	81978987	81979229	A01-81978987-81979229	577	16.0599	130	1.39131	81978987	81979229	7.48768	128	81979002	81979227	8.57225	118	A01-81978987-81979229	promoter-TSS (Gh_A01G1324.1)	-553	Gh_A01G1324.1	Gh_A01G1324	Name=R1;description=Alpha-glucan water dikinase, chloroplastic
A10	49591952	49592374	A10-49591952-49592374	513	16.055	160	1.23724	49591983	49592374	8.37264	146	49591952	49592196	7.68234	144	A10-49591952-49592374	promoter-TSS (Gh_A10G1083.1)	-138	Gh_A10G1083.1	Gh_A10G1083	Name=AVT1;description=Vacuolar amino acid transporter 1
A04	50151532	50151828	A04-50151532-50151828	570	16.0426	121	1.37473	50151553	50151828	7.88013	105	50151532	50151787	8.16248	117	A04-50151532-50151828	promoter-TSS (Gh_A04G0732.1)	-932	Gh_A04G0732.1	Gh_A04G0732	Name=BLH9;description=BEL1-like homeodomain protein 9
D05	1476223	1476555	D05-1476223-1476555	566	16.0426	179	1.3653	1476223	1476555	7.88013	200	1476246	1476479	8.16248	135	D05-1476223-1476555	promoter-TSS (Gh_D05G0146.1)	-225	Gh_D05G0146.1	Gh_D05G0146	;
A11	274959	275229	A11-274959-275229	571	16.0303	116	1.37664	274959	275218	7.38763	106	274965	275229	8.64263	120	A11-274959-275229	promoter-TSS (Gh_A11G0023.1)	-122	Gh_A11G0024.1	Gh_A11G0024	;
A11	1896595	1896939	A11-1896595-1896939	572	16.0303	158	1.37931	1896595	1896889	7.38763	155	1896644	1896939	8.64263	112	A11-1896595-1896939	promoter-TSS (Gh_A11G0194.1)	-201	Gh_A11G0194.1	Gh_A11G0194	Name=MBD13;description=Methyl-CpG-binding domain-containing protein 13
D10	4128788	4129170	D10-4128788-4129170	573	16.0303	187	1.38046	4128831	4129148	7.38763	156	4128788	4129170	8.64263	175	D10-4128788-4129170	promoter-TSS (Gh_D10G0437.1)	-533	Gh_D10G0437.1	Gh_D10G0437	Name=BRG1;description=BOI-related E3 ubiquitin-protein ligase 1
D02	35552816	35553118	D02-35552816-35553118	556	16.0228	170	1.34017	35552840	35553107	8.02004	177	35552816	35553118	8.00276	140	D02-35552816-35553118	promoter-TSS (Gh_D02G1174.1)	-491	Gh_D02G1174.1	Gh_D02G1174	Name=SIS3;description=E3 ubiquitin-protein ligase SIS3
D12	40138327	40138786	D12-40138327-40138786	414	16.0131	132	0.999349	40138354	40138786	9.67769	145	40138327	40138566	6.33537	92	D12-40138327-40138786	promoter-TSS (Gh_D12G1229.1)	-342	Gh_D12G1229.1	Gh_D12G1229	Name=At3g62260;description=Probable protein phosphatase 2C 49
A09	64485471	64485704	A09-64485471-64485704	577	16.0063	137	1.39053	64485471	64485676	7.53996	165	64485481	64485704	8.46632	100	A09-64485471-64485704	promoter-TSS (Gh_A09G1243.1)	-762	Gh_A09G1243.1	Gh_A09G1243	Name=ABCG22;description=ABC transporter G family member 22
D12	58984821	58985124	D12-58984821-58985124	400	15.9808	144	0.965162	58984821	58985122	5.41759	119	58984838	58985124	10.5632	153	D12-58984821-58985124	promoter-TSS (Gh_D12G2619.1)	-839	Gh_D12G2619.1	Gh_D12G2619	Name=PAT1;description=Anthranilate phosphoribosyltransferase, chloroplastic
A03	93571788	93572175	A03-93571788-93572175	151	15.9437	133	0.36556	93571849	93572175	3.94007	80	93571788	93572146	12.0037	125	A03-93571788-93572175	promoter-TSS (Gh_A03G1410.1)	-16	Gh_A03G1410.1	Gh_A03G1410	;
A11	7479937	7480196	A11-7479937-7480196	575	15.9386	119	1.38625	7479937	7480144	7.64996	114	7479961	7480196	8.28867	101	A11-7479937-7480196	promoter-TSS (Gh_A11G0756.1)	-196	Gh_A11G0756.1	Gh_A11G0756	Name=LPEAT2;description=Lysophospholipid acyltransferase LPEAT2
A13	18142815	18143080	A13-18142815-18143080	516	15.9338	153	1.24352	18142815	18143049	8.26467	127	18142837	18143080	7.66913	157	A13-18142815-18143080	promoter-TSS (Gh_A13G0648.1)	-495	Gh_A13G0648.1	Gh_A13G0648	Name=TCP15;description=Transcription factor TCP15
D03	43816229	43816895	D03-43816229-43816895	564	15.8945	296	1.35862	43816272	43816895	7.35657	455	43816229	43816762	8.53794	94	D03-43816229-43816895	promoter-TSS (Gh_D03G1485.1)	-199	Gh_D03G1485.1	Gh_D03G1485	Name=ERF025;description=Ethylene-responsive transcription factor ERF025
A09	74093110	74093360	A09-74093110-74093360	439	15.8932	142	1.05813	74093110	74093359	9.18415	137	74093110	74093360	6.709	148	A09-74093110-74093360	promoter-TSS (Gh_A09G2108.1)	-283	Gh_A09G2108.1	Gh_A09G2108	Name=alaS;description=Alanine--tRNA ligase
scaffold4725	33476	33947	scaffold4725-33476-33947	487	15.8284	279	1.17424	33476	33924	6.44207	278	33669	33947	9.3863	87	scaffold4725-33476-33947	promoter-TSS (Gh_Sca004725G01.1)	-571	Gh_Sca004725G01.1	Gh_Sca004725G01	Name=HSR201;description=Benzyl alcohol O-benzoyltransferase
D08	59875782	59876083	D08-59875782-59876083	536	15.8186	136	1.2923	59875815	59876083	8.01121	106	59875782	59876036	7.80741	133	D08-59875782-59876083	promoter-TSS (Gh_D08G2098.1)	-631	Gh_D08G2098.1	Gh_D08G2098	;
scaffold3975_D04	88723	89028	scaffold3975_D04-88723-89028	563	15.7212	111	1.35642	88724	89010	7.32063	121	88723	89028	8.40053	100	scaffold3975_D04-88723-89028	promoter-TSS (Gh_D04G2002.1)	-153	Gh_D04G2002.1	Gh_D04G2002	Name=psbK;description=Photosystem II reaction center protein K
A04	45223552	45223991	A04-45223552-45223991	551	15.6868	197	1.32718	45223688	45223991	7.0827	84	45223552	45223908	8.60411	174	A04-45223552-45223991	promoter-TSS (Gh_A04G0665.1)	-884	Gh_A04G0665.1	Gh_A04G0665	;
A12	7388363	7388723	A12-7388363-7388723	428	15.6787	115	1.03178	7388363	7388641	9.24949	90	7388415	7388723	6.42919	89	A12-7388363-7388723	promoter-TSS (Gh_A12G0385.1)	-288	Gh_A12G0385.1	Gh_A12G0385	;
A02	180812	181060	A02-180812-181060	541	15.6676	116	1.30398	180837	181055	7.02497	87	180812	181060	8.64263	120	A02-180812-181060	promoter-TSS (Gh_A02G0029.1)	-178	Gh_A02G0029.1	Gh_A02G0029	Name=WRKY70;description=Probable WRKY transcription factor 70
D11	26451502	26451977	D11-26451502-26451977	440	15.5917	258	1.06135	26451669	26451977	5.85543	118	26451502	26451823	9.73626	231	D11-26451502-26451977	promoter-TSS (Gh_D11G2003.1)	-114	Gh_D11G2003.1	Gh_D11G2003	;
A12	86306750	86307349	A12-86306750-86307349	548	15.5847	271	1.32033	86306750	86307349	7.76276	411	86306781	86307268	7.82192	101	A12-86306750-86307349	promoter-TSS (Gh_A12G2380.1)	-452	Gh_A12G2380.1	Gh_A12G2380	Name=AHG1;description=Probable protein phosphatase 2C 75
D05	2273855	2274230	D05-2273855-2274230	491	15.5748	201	1.18476	2273855	2274204	8.37264	187	2273915	2274230	7.20219	156	D05-2273855-2274230	promoter-TSS (Gh_D05G0255.1)	-145	Gh_D05G0255.1	Gh_D05G0255	Name=CDC27B;description=Cell division cycle protein 27 homolog B
A13	79546854	79547179	A13-79546854-79547179	564	15.5501	200	1.35826	79546906	79547179	7.38763	181	79546854	79547179	8.16248	167	A13-79546854-79547179	promoter-TSS (Gh_A13G2012.1)	-330	Gh_A13G2012.1	Gh_A13G2012	Name=Ppp6r3;description=Serine/threonine-protein phosphatase 6 regulatory subunit 3
D12	5513170	5513400	D12-5513170-5513400	565	15.5501	102	1.36232	5513170	5513400	7.38763	106	5513173	5513400	8.16248	96	D12-5513170-5513400	promoter-TSS (Gh_D12G0362.1)	-138	Gh_D12G0362.1	Gh_D12G0362	Name=LAZ1;description=Protein LAZ1
scaffold4640_D12	24994	25274	scaffold4640_D12-24994-25274	566	15.5501	132	1.36492	25075	25274	7.38763	79	24994	25215	8.16248	105	scaffold4640_D12-24994-25274	promoter-TSS (Gh_D12G2812.1)	66	Gh_D12G2812.1	Gh_D12G2812	;
D02	5884247	5884611	D02-5884247-5884611	471	15.5397	184	1.13487	5884351	5884598	8.55724	55	5884247	5884611	6.9825	210	D02-5884247-5884611	promoter-TSS (Gh_D02G0450.1)	-615	Gh_D02G0450.1	Gh_D02G0450	Name=PHO1;description=Phosphate transporter PHO1
D11	58709118	58709399	D11-58709118-58709399	420	15.533	145	1.01356	58709118	58709374	5.53011	163	58709164	58709399	10.0029	81	D11-58709118-58709399	promoter-TSS (Gh_D11G2864.1)	-112	Gh_D11G2864.1	Gh_D11G2864	;
D11	3697864	3698391	D11-3697864-3698391	488	15.5254	362	1.17634	3698135	3698364	6.40261	94	3697864	3698391	9.12278	360	D11-3697864-3698391	promoter-TSS (Gh_D11G0440.1)	-54	Gh_D11G0440.1	Gh_D11G0440	;
D11	21112359	21112602	D11-21112359-21112602	492	15.5254	118	1.18657	21112359	21112602	6.40261	106	21112373	21112602	9.12278	117	D11-21112359-21112602	promoter-TSS (Gh_D11G1846.1)	-234	Gh_D11G1846.1	Gh_D11G1846	Name=GAMMACA1;description=Gamma carbonic anhydrase 1, mitochondrial
D03	24381685	24382045	D03-24381685-24382045	385	15.5193	199	0.92892	24381739	24382045	9.98345	130	24381685	24382019	5.53585	214	D03-24381685-24382045	promoter-TSS (Gh_D03G0698.1)	-336	Gh_D03G0698.1	Gh_D03G0698	Name=RTNLB5;description=Reticulon-like protein B5
A05	24194406	24194785	A05-24194406-24194785	448	15.5129	224	1.08096	24194520	24194785	5.9101	220	24194406	24194773	9.60278	115	A05-24194406-24194785	promoter-TSS (Gh_A05G2123.1)	-289	Gh_A05G2123.1	Gh_A05G2123	Name=SEC15A;description=Exocyst complex component SEC15A
A12	1603542	1603779	A12-1603542-1603779	411	15.5007	106	0.992038	1603544	1603761	5.41759	96	1603542	1603779	10.0831	115	A12-1603542-1603779	promoter-TSS (Gh_A12G0113.1)	-495	Gh_A12G0113.1	Gh_A12G0113	Name=BRPF3;description=Bromodomain and PHD finger-containing protein 3
A05	15330293	15330605	A05-15330293-15330605	458	15.4799	127	1.1039	15330293	15330605	8.6779	132	15330339	15330584	6.80197	76	A05-15330293-15330605	promoter-TSS (Gh_A05G1497.1)	-837	Gh_A05G1497.1	Gh_A05G1497	Name=At4g27520;description=Early nodulin-like protein 2
A08	8212335	8212604	A08-8212335-8212604	550	15.4719	119	1.32649	8212396	8212604	7.64996	58	8212335	8212578	7.82192	119	A08-8212335-8212604	promoter-TSS (Gh_A08G0535.1)	-233	Gh_A08G0535.1	Gh_A08G0535	Name=VAD1;description=Protein VASCULAR ASSOCIATED DEATH 1, chloroplastic
A07	1991631	1991942	A07-1991631-1991942	473	15.4581	160	1.13985	1991631	1991942	8.46337	166	1991690	1991896	6.99468	96	A07-1991631-1991942	promoter-TSS (Gh_A07G0158.1)	-235	Gh_A07G0158.1	Gh_A07G0158	Name=ERF017;description=Ethylene-responsive transcription factor ERF017
D02	59257401	59257738	D02-59257401-59257738	528	15.4519	188	1.27329	59257439	59257738	7.83217	145	59257401	59257693	7.61969	193	D02-59257401-59257738	promoter-TSS (Gh_D02G1732.1)	54	Gh_D02G1732.1	Gh_D02G1732	Name=MLP31;description=MLP-like protein 31
A09	65809334	65809745	A09-65809334-65809745	151	15.4475	215	0.36556	65809334	65809722	11.1807	223	65809537	65809745	4.26681	4	A09-65809334-65809745	promoter-TSS (Gh_A09G1314.1)	-310	Gh_A09G1314.1	Gh_A09G1314	Name=UBICEP52-7;description=Ubiquitin-60S ribosomal protein L40
A05	41480556	41480863	A05-41480556-41480863	472	15.4429	174	1.13891	41480631	41480841	6.20152	99	41480556	41480863	9.24139	174	A05-41480556-41480863	promoter-TSS (Gh_A05G2644.1)	-494	Gh_A05G2644.1	Gh_A05G2644	Name=ZAT4;description=Zinc finger protein ZAT4
A07	16996317	16996650	A07-16996317-16996650	516	15.4412	139	1.24443	16996353	16996650	7.88279	106	16996317	16996599	7.55839	136	A07-16996317-16996650	promoter-TSS (Gh_A07G0934.1)	-523	Gh_A07G0934.1	Gh_A07G0934	;
D01	53249575	53249988	D01-53249575-53249988	481	15.383	149	1.15975	53249585	53249881	8.3336	192	53249575	53249988	7.04938	96	D01-53249575-53249988	promoter-TSS (Gh_D01G1693.1)	-454	Gh_D01G1693.1	Gh_D01G1693	;
D08	44412220	44412944	D08-44412220-44412944	151	15.3749	578	0.36556	44412235	44412865	5.37204	579	44412220	44412944	10.0029	563	D08-44412220-44412944	promoter-TSS (Gh_D08G1355.1)	-459	Gh_D08G1355.1	Gh_D08G1355	Name=IAA30;description=Auxin-responsive protein IAA30
A08	82801855	82802113	A08-82801855-82802113	411	15.3435	166	0.991222	82801874	82802113	9.31532	147	82801855	82802073	6.02813	167	A08-82801855-82802113	promoter-TSS (Gh_A08G1231.1)	-92	Gh_A08G1231.1	Gh_A08G1231	Name=EXPB2;description=Putative expansin-B2
D13	9311999	9312270	D13-9311999-9312270	509	15.3394	125	1.22581	9311999	9312210	7.96065	159	9312044	9312270	7.37874	47	D13-9311999-9312270	promoter-TSS (Gh_D13G0655.1)	-744	Gh_D13G0655.1	Gh_D13G0655	;
D10	43588823	43589169	D10-43588823-43589169	555	15.3354	194	1.33662	43588823	43589169	7.06871	194	43588858	43589101	8.26667	159	D10-43588823-43589169	promoter-TSS (Gh_D10G1604.1)	-676	Gh_D10G1604.1	Gh_D10G1604	Name=AMT1-1;description=Ammonium transporter 1 member 1
A09	66082005	66082331	A09-66082005-66082331	488	15.3272	124	1.17604	66082005	66082252	6.31952	75	66082019	66082331	9.00771	159	A09-66082005-66082331	promoter-TSS (Gh_A09G1340.1)	-330	Gh_A09G1340.1	Gh_A09G1340	description=Embryonic protein DC-8 ;
A07	30458706	30458938	A07-30458706-30458938	551	15.3146	121	1.32926	30458728	30458938	7.50715	117	30458706	30458924	7.80741	104	A07-30458706-30458938	promoter-TSS (Gh_A07G1286.1)	-780	Gh_A07G1286.1	Gh_A07G1286	Name=LEA14-A;description=Late embryogenesis abundant protein Lea14-A
D01	6182240	6182662	D01-6182240-6182662	530	15.3039	276	1.27799	6182269	6182598	6.87942	260	6182240	6182662	8.42448	263	D01-6182240-6182662	promoter-TSS (Gh_D01G0501.1)	-405	Gh_D01G0501.1	Gh_D01G0501	Name=MLO14;description=MLO-like protein 14
D09	38888997	38889279	D09-38888997-38889279	543	15.2486	133	1.30826	38889022	38889279	6.91264	108	38888997	38889279	8.33601	133	D09-38888997-38889279	promoter-TSS (Gh_D09G1199.1)	-58	Gh_D09G1199.1	Gh_D09G1199	;
A11	8147004	8147293	A11-8147004-8147293	509	15.2365	155	1.22792	8147049	8147293	6.56701	112	8147004	8147284	8.66945	153	A11-8147004-8147293	promoter-TSS (Gh_A11G0817.1)	-765	Gh_A11G0817.1	Gh_A11G0817	;
A09	65261577	65261928	A09-65261577-65261928	524	15.1582	192	1.2621	65261577	65261807	6.69192	183	65261580	65261928	8.46632	198	A09-65261577-65261928	promoter-TSS (Gh_A09G1286.1)	-438	Gh_A09G1286.1	Gh_A09G1286	Name=ABCG39;description=ABC transporter G family member 39
A01	8127222	8127511	A01-8127222-8127511	151	15.1181	154	0.36556	8127222	8127511	10.518	170	8127266	8127491	4.60004	95	A01-8127222-8127511	promoter-TSS (Gh_A01G0513.1)	-165	Gh_A01G0513.1	Gh_A01G0513	;
D06	2602825	2603071	D06-2602825-2603071	531	15.1094	137	1.28082	2602825	2603031	6.80564	117	2602825	2603071	8.30378	157	D06-2602825-2603071	promoter-TSS (Gh_D06G0245.1)	-158	Gh_D06G0245.1	Gh_D06G0245	Name=AGL16;description=Agamous-like MADS-box protein AGL16
D06	2681474	2681766	D06-2681474-2681766	424	15.107	151	1.02195	2681474	2681766	8.86515	168	2681500	2681707	6.2419	109	D06-2681474-2681766	promoter-TSS (Gh_D06G0249.1)	-372	Gh_D06G0249.1	Gh_D06G0249	Name=rhiE;description=Rhamnogalacturonate lyase
A13	531250	531524	A13-531250-531524	151	15.0959	124	0.36556	531250	531513	5.27594	105	531251	531524	9.81999	142	A13-531250-531524	promoter-TSS (Gh_A13G0049.1)	-805	Gh_A13G0049.1	Gh_A13G0049	;
A05	37981610	37981862	A05-37981610-37981862	464	15.0947	91	1.11791	37981610	37981829	8.37264	90	37981624	37981862	6.72204	78	A05-37981610-37981862	promoter-TSS (Gh_A05G2601.1)	86	Gh_A05G2601.1	Gh_A05G2601	Name=rlmN;description=Probable dual-specificity RNA methyltransferase RlmN
A11	76880840	76881182	A11-76880840-76881182	462	15.0947	193	1.11378	76880892	76881182	8.37264	153	76880840	76881128	6.72204	182	A11-76880840-76881182	promoter-TSS (Gh_A11G2235.1)	-449	Gh_A11G2235.1	Gh_A11G2235	Name=At4g26100;description=Casein kinase I isoform delta-like
A01	7729074	7729597	A01-7729074-7729597	500	15.0823	306	1.20612	7729242	7729597	7.88013	150	7729074	7729538	7.20219	294	A01-7729074-7729597	promoter-TSS (Gh_A01G0485.1)	-420	Gh_A01G0485.1	Gh_A01G0485	Name=MLO14;description=MLO-like protein 14
A09	66231221	66231668	A09-66231221-66231668	505	15.0823	254	1.21744	66231221	66231571	7.88013	251	66231379	66231668	7.20219	99	A09-66231221-66231668	promoter-TSS (Gh_A09G1348.1)	-274	Gh_A09G1348.1	Gh_A09G1348	;
D03	39823833	39824258	D03-39823833-39824258	508	15.0823	168	1.22462	39823876	39824258	7.88013	125	39823833	39824121	7.20219	168	D03-39823833-39824258	promoter-TSS (Gh_D03G1240.1)	-316	Gh_D03G1240.1	Gh_D03G1240	Name=ADF1;description=Actin-depolymerizing factor 1
A05	62030071	62030502	A05-62030071-62030502	543	15.07	306	1.30793	62030147	62030502	7.38763	233	62030071	62030492	7.68234	304	A05-62030071-62030502	promoter-TSS (Gh_A05G2824.1)	-551	Gh_A05G2824.1	Gh_A05G2824	Name=At4g02000;description=Uncharacterized protein At4g02000
A09	22587259	22587572	A09-22587259-22587572	544	15.07	143	1.31125	22587259	22587528	7.38763	138	22587375	22587572	7.68234	32	A09-22587259-22587572	promoter-TSS (Gh_A09G0380.1)	-286	Gh_A09G0380.1	Gh_A09G0380	Name=DREB1D;description=Dehydration-responsive element-binding protein 1D
D06	62536853	62537226	D06-62536853-62537226	546	15.07	168	1.31492	62536853	62537140	7.38763	54	62536865	62537226	7.68234	271	D06-62536853-62537226	promoter-TSS (Gh_D06G2068.1)	-197	Gh_D06G2068.1	Gh_D06G2068	Name=PDAT1;description=Phospholipid:diacylglycerol acyltransferase 1
D07	11243781	11244175	D07-11243781-11244175	543	15.07	172	1.30959	11243862	11244175	7.38763	92	11243781	11244044	7.68234	172	D07-11243781-11244175	promoter-TSS (Gh_D07G0865.1)	-309	Gh_D07G0865.1	Gh_D07G0865	;
scaffold3405_A12	158002	158281	scaffold3405_A12-158002-158281	547	15.07	116	1.31931	158002	158281	7.38763	129	158018	158228	7.68234	88	scaffold3405_A12-158002-158281	promoter-TSS (Gh_A12G2686.1)	-186	Gh_A12G2686.1	Gh_A12G2686	Name=CPK3;description=Calcium-dependent protein kinase 3
D09	45293790	45294094	D09-45293790-45294094	504	15.0535	108	1.21595	45293790	45294007	7.85144	108	45293791	45294094	7.20208	107	D09-45293790-45294094	promoter-TSS (Gh_D09G1764.1)	-248	Gh_D09G1764.1	Gh_D09G1764	Name=VPS26B;description=Vacuolar protein sorting-associated protein 26B
A04	40393108	40393326	A04-40393108-40393326	525	15.015	116	1.26488	40393122	40393326	6.62642	125	40393108	40393309	8.38854	93	A04-40393108-40393326	promoter-TSS (Gh_A04G0590.1)	-435	Gh_A04G0590.1	Gh_A04G0590	Name=RABC2A;description=Ras-related protein RABC2a
A05	78204317	78204717	A05-78204317-78204717	512	14.9948	192	1.23455	78204384	78204618	6.49171	139	78204317	78204717	8.50307	178	A05-78204317-78204717	promoter-TSS (Gh_A05G3045.1)	-575	Gh_A05G3045.1	Gh_A05G3045	;
D10	258067	258436	D10-258067-258436	450	14.9879	256	1.08397	258168	258425	5.78527	160	258067	258436	9.20266	251	D10-258067-258436	promoter-TSS (Gh_D10G0034.1)	-188	Gh_D10G0034.1	Gh_D10G0034	;
D08	63032590	63032869	D08-63032590-63032869	492	14.9833	146	1.18687	63032590	63032859	7.94953	108	63032634	63032869	7.03381	140	D08-63032590-63032869	promoter-TSS (Gh_D08G2330.1)	-127	Gh_D08G2330.1	Gh_D08G2330	Name=PER57;description=Peroxidase 57
D12	36166100	36166368	D12-36166100-36166368	477	14.9813	149	1.14879	36166112	36166368	6.09169	163	36166100	36166359	8.88963	123	D12-36166100-36166368	promoter-TSS (Gh_D12G1035.1)	-531	Gh_D12G1035.1	Gh_D12G1035	Name=At4g22990;description=SPX domain-containing membrane protein At4g22990
D05	20510250	20510551	D05-20510250-20510551	513	14.9746	165	1.23694	20510286	20510551	7.73699	108	20510250	20510500	7.23762	186	D05-20510250-20510551	promoter-TSS (Gh_D05G2182.1)	-806	Gh_D05G2182.1	Gh_D05G2182	Name=ALKBH2;description=DNA oxidative demethylase ALKBH2
D13	59576293	59576617	D13-59576293-59576617	151	14.9478	151	0.36556	59576377	59576617	5.67979	95	59576293	59576536	9.26803	124	D13-59576293-59576617	promoter-TSS (Gh_D13G2333.1)	-712	Gh_D13G2333.1	Gh_D13G2333	Name=AHP1;description=Histidine-containing phosphotransfer protein 1
D01	18289900	18290164	D01-18289900-18290164	389	14.9348	150	0.938946	18289904	18290164	9.50437	154	18289900	18290112	5.43044	142	D01-18289900-18290164	promoter-TSS (Gh_D01G1003.1)	-625	Gh_D01G1003.1	Gh_D01G1003	Name=rnf-5;description=RING finger protein 5
A13	48534090	48534354	A13-48534090-48534354	515	14.9292	77	1.24172	48534120	48534332	6.52681	26	48534090	48534354	8.40243	99	A13-48534090-48534354	promoter-TSS (Gh_A13G0917.1)	-621	Gh_A13G0917.1	Gh_A13G0917	Name=GATA15;description=GATA transcription factor 15
D11	64245904	64246251	D11-64245904-64246251	426	14.9133	184	1.02648	64245904	64246165	8.75011	188	64246034	64246251	6.16317	51	D11-64245904-64246251	promoter-TSS (Gh_D11G3163.1)	-357	Gh_D11G3163.1	Gh_D11G3163	Name=PYM;description=Protein POLYCHOME
scaffold2727_A11	82181	82483	scaffold2727_A11-82181-82483	151	14.908	76	0.36556	82185	82483	5.78527	56	82181	82407	9.12278	93	scaffold2727_A11-82181-82483	promoter-TSS (Gh_A11G2992.1)	-241	Gh_A11G2992.1	Gh_A11G2992	;
A07	3496957	3497409	A07-3496957-3497409	151	14.9062	156	0.36556	3497020	3497253	5.67979	89	3496957	3497409	9.22642	160	A07-3496957-3497409	promoter-TSS (Gh_A07G0284.1)	-562	Gh_A07G0284.1	Gh_A07G0284	Name=TAR4;description=Tryptophan aminotransferase-related protein 4
A02	75612401	75612764	A02-75612401-75612764	490	14.8908	183	1.18084	75612401	75612686	6.22137	185	75612489	75612764	8.66945	93	A02-75612401-75612764	promoter-TSS (Gh_A02G1299.1)	-929	Gh_A02G1299.1	Gh_A02G1299	Name=ABCF5;description=ABC transporter F family member 5
A07	28374973	28375214	A07-28374973-28375214	539	14.8345	162	1.29909	28374973	28375209	6.83189	151	28374984	28375214	8.00257	163	A07-28374973-28375214	promoter-TSS (Gh_A07G1237.1)	-860	Gh_A07G1237.1	Gh_A07G1237	Name=ATHB-7;description=Homeobox-leucine zipper protein ATHB-7
scaffold2726_A11	54719	55021	scaffold2726_A11-54719-55021	500	14.8116	109	1.20493	54735	54948	6.27367	93	54719	55021	8.53794	109	scaffold2726_A11-54719-55021	promoter-TSS (Gh_A11G2982.1)	9	Gh_A11G2982.1	Gh_A11G2982	description=Transcription factor MYB1R1 ;
A05	19147725	19148208	A05-19147725-19148208	512	14.805	108	1.23395	19147757	19148208	6.40261	90	19147725	19148000	8.40243	94	A05-19147725-19148208	promoter-TSS (Gh_A05G1828.1)	-399	Gh_A05G1828.1	Gh_A05G1828	Name=At3g12350;description=F-box protein At3g12350
D13	19211804	19212149	D13-19211804-19212149	520	14.8049	141	1.2529	19211837	19212149	7.55232	122	19211804	19212062	7.25262	127	D13-19211804-19212149	promoter-TSS (Gh_D13G0919.1)	-680	Gh_D13G0919.1	Gh_D13G0919	Name=GLR3.7;description=Glutamate receptor 3.7
D11	18381042	18381375	D11-18381042-18381375	503	14.7096	120	1.21356	18381042	18381375	7.67579	120	18381045	18381263	7.03381	117	D11-18381042-18381375	promoter-TSS (Gh_D11G1692.1)	-299	Gh_D11G1692.1	Gh_D11G1692	;
A13	69102541	69103312	A13-69102541-69103312	535	14.6966	505	1.29037	69102675	69103199	6.69192	245	69102541	69103312	8.0047	631	A13-69102541-69103312	promoter-TSS (Gh_A13G1345.1)	-399	Gh_A13G1345.1	Gh_A13G1345	Name=F6'H1;description=Feruloyl CoA ortho-hydroxylase 1
A08	89441351	89441626	A08-89441351-89441626	422	14.6798	115	1.01778	89441364	89441626	8.6779	83	89441351	89441551	6.00193	134	A08-89441351-89441626	promoter-TSS (Gh_A08G1411.1)	-453	Gh_A08G1411.1	Gh_A08G1411	Name=At3g02910;description=Putative gamma-glutamylcyclotransferase At3g02910
A02	5394393	5394681	A02-5394393-5394681	151	14.6238	128	0.36556	5394439	5394656	6.22137	101	5394393	5394681	8.40243	110	A02-5394393-5394681	promoter-TSS (Gh_A02G0420.1)	-482	Gh_A02G0420.1	Gh_A02G0420	;
D05	59008079	59008338	D05-59008079-59008338	443	14.6145	106	1.06873	59008079	59008321	8.37264	86	59008105	59008338	6.2419	101	D05-59008079-59008338	promoter-TSS (Gh_D05G3565.1)	-320	Gh_D05G3565.1	Gh_D05G3565	Name=At5g41620;description=Uncharacterized protein At5g41620
A10	2940760	2941069	A10-2940760-2941069	477	14.6022	121	1.15033	2940760	2941026	7.88013	96	2940834	2941069	6.72204	72	A10-2940760-2941069	promoter-TSS (Gh_A10G0318.1)	-739	Gh_A10G0318.1	Gh_A10G0318	Name=TPS7;description=Probable alpha,alpha-trehalose-phosphate synthase [UDP-forming] 7
D10	20726821	20727080	D10-20726821-20727080	478	14.6022	139	1.15338	20726821	20727080	7.88013	136	20726869	20727079	6.72204	94	D10-20726821-20727080	promoter-TSS (Gh_D10G1201.1)	-65	Gh_D10G1201.1	Gh_D10G1201	Name=IQD14;description=Protein IQ-DOMAIN 14
A05	6889007	6889282	A05-6889007-6889282	466	14.5937	139	1.12234	6889032	6889282	8.02004	117	6889007	6889229	6.57369	136	A05-6889007-6889282	promoter-TSS (Gh_A05G0655.1)	-434	Gh_A05G0655.1	Gh_A05G0655	Name=At2g27310;description=F-box protein At2g27310
A05	14430184	14430517	A05-14430184-14430517	526	14.5898	198	1.26799	14430257	14430500	7.38763	126	14430184	14430517	7.20219	197	A05-14430184-14430517	promoter-TSS (Gh_A05G1390.1)	-867	Gh_A05G1390.1	Gh_A05G1390	;
D11	7658909	7659194	D11-7658909-7659194	151	14.5881	184	0.36556	7658973	7659194	8.98643	114	7658909	7659193	5.60162	190	D11-7658909-7659194	promoter-TSS (Gh_D11G0884.1)	-131	Gh_D11G0884.1	Gh_D11G0884	Name=LPEAT2;description=Lysophospholipid acyltransferase LPEAT2
D09	40513678	40513985	D09-40513678-40513985	546	14.5775	167	1.31694	40513678	40513964	6.89512	148	40513742	40513985	7.68234	123	D09-40513678-40513985	promoter-TSS (Gh_D09G1331.1)	-457	Gh_D09G1331.1	Gh_D09G1331	Name=ABCG39;description=ABC transporter G family member 39
D12	3657861	3658193	D12-3657861-3658193	547	14.5775	199	1.31795	3657861	3658138	6.89512	179	3657994	3658193	7.68234	86	D12-3657861-3658193	promoter-TSS (Gh_D12G0270.1)	-562	Gh_D12G0270.1	Gh_D12G0270	Name=ATJ10;description=Chaperone protein dnaJ 10
A08	982598	982948	A08-982598-982948	515	14.5651	179	1.24262	982598	982846	6.40261	177	982714	982948	8.16248	65	A08-982598-982948	promoter-TSS (Gh_A08G0111.1)	-874	Gh_A08G0111.1	Gh_A08G0111	Name=CALS9;description=Callose synthase 9
D06	60040174	60040532	D06-60040174-60040532	151	14.5617	216	0.36556	60040174	60040532	4.9588	238	60040223	60040492	9.60292	145	D06-60040174-60040532	promoter-TSS (Gh_D06G1906.1)	-472	Gh_D06G1906.1	Gh_D06G1906	Name=Drap1;description=Dr1-associated corepressor
A08	63821757	63822116	A08-63821757-63822116	151	14.5404	182	0.36556	63821846	63822116	5.41759	114	63821757	63822043	9.12278	162	A08-63821757-63822116	promoter-TSS (Gh_A08G0961.1)	-988	Gh_A08G0961.1	Gh_A08G0961	Name=NAC043;description=NAC domain-containing protein 43
D02	12346311	12346618	D02-12346311-12346618	151	14.5353	171	0.36556	12346311	12346575	4.13234	193	12346378	12346618	10.403	82	D02-12346311-12346618	promoter-TSS (Gh_D02G0775.1)	-621	Gh_D02G0775.1	Gh_D02G0775	Name=CML44;description=Probable calcium-binding protein CML44
D11	20605793	20606079	D11-20605793-20606079	151	14.4836	124	0.36556	20605793	20606018	6.80123	99	20605845	20606079	7.68234	98	D11-20605793-20606079	promoter-TSS (Gh_D11G1809.1)	-144	Gh_D11G1809.1	Gh_D11G1809	Name=SRS1;description=Protein SHI RELATED SEQUENCE 1
A06	43847550	43848099	A06-43847550-43848099	151	14.4444	317	0.36556	43847557	43848054	9.77602	188	43847550	43848099	4.66842	440	A06-43847550-43848099	promoter-TSS (Gh_A06G0964.1)	-376	Gh_A06G0964.1	Gh_A06G0964	Name=FLP2;description=Flowering-promoting factor 1-like protein 2
A07	844619	844954	A07-844619-844954	508	14.4405	165	1.22551	844652	844954	7.4382	141	844619	844873	7.00225	157	A07-844619-844954	promoter-TSS (Gh_A07G0068.1)	94	Gh_A07G0068.1	Gh_A07G0068	;
A13	78862599	78862952	A13-78862599-78862952	151	14.4361	191	0.36556	78862599	78862886	7.29176	210	78862690	78862952	7.14431	82	A13-78862599-78862952	promoter-TSS (Gh_A13G1929.1)	-224	Gh_A13G1929.1	Gh_A13G1929	Name=E2FB;description=Transcription factor E2FB
D04	51126400	51126670	D04-51126400-51126670	151	14.4272	159	0.36556	51126421	51126670	8.26399	150	51126400	51126646	6.16317	147	D04-51126400-51126670	promoter-TSS (Gh_D04G1878.1)	-186	Gh_D04G1878.1	Gh_D04G1878	Name=TOM3;description=Tobamovirus multiplication protein 3
scaffold2691_A10	29595	29800	scaffold2691_A10-29595-29800	151	14.3724	90	0.36556	29596	29795	6.23781	102	29595	29800	8.13459	77	scaffold2691_A10-29595-29800	promoter-TSS (Gh_A10G2331.1)	-491	Gh_A10G2331.1	Gh_A10G2331	Name=CALS5;description=Callose synthase 5
A13	2061055	2061312	A13-2061055-2061312	151	14.2866	162	0.36556	2061055	2061256	7.45723	162	2061102	2061312	6.82932	115	A13-2061055-2061312	promoter-TSS (Gh_A13G0184.1)	-653	Gh_A13G0184.1	Gh_A13G0184	Name=AIP1;description=Protein phosphatase 2C 3
A03	86625968	86626231	A03-86625968-86626231	151	14.2755	151	0.36556	86626022	86626231	6.8447	97	86625968	86626208	7.43082	151	A03-86625968-86626231	promoter-TSS (Gh_A03G1224.1)	-361	Gh_A03G1224.1	Gh_A03G1224	;
A09	49638794	49639105	A09-49638794-49639105	151	14.2579	141	0.36556	49638804	49639019	5.85543	82	49638794	49639105	8.40243	191	A09-49638794-49639105	promoter-TSS (Gh_A09G0644.1)	-215	Gh_A09G0644.1	Gh_A09G0644	Name=SFR2;description=Beta-glucosidase-like SFR2, chloroplastic
A03	99137660	99137969	A03-99137660-99137969	151	14.2562	94	0.36556	99137660	99137891	5.43112	60	99137701	99137969	8.82509	87	A03-99137660-99137969	promoter-TSS (Gh_A03G1804.1)	-661	Gh_A03G1804.1	Gh_A03G1804	Name=LAX5;description=Auxin transporter-like protein 5
D07	23027481	23027782	D07-23027481-23027782	151	14.2525	154	0.36556	23027481	23027764	6.03944	154	23027521	23027782	8.21302	114	D07-23027481-23027782	promoter-TSS (Gh_D07G1400.1)	-146	Gh_D07G1400.1	Gh_D07G1400	Name=LEA14-A;description=Late embryogenesis abundant protein Lea14-A
D05	23799067	23799460	D05-23799067-23799460	151	14.2409	233	0.36556	23799067	23799353	5.63681	233	23799128	23799460	8.60411	172	D05-23799067-23799460	promoter-TSS (Gh_D05G2389.1)	-290	Gh_D05G2389.1	Gh_D05G2389	Name=SEC15A;description=Exocyst complex component SEC15A
scaffold504_A03	64380	64898	scaffold504_A03-64380-64898	151	14.1877	88	0.36556	64389	64606	5.78527	56	64380	64898	8.40243	111	scaffold504_A03-64380-64898	promoter-TSS (Gh_A03G2012.1)	-424	Gh_A03G2012.1	Gh_A03G2012	;
scaffold4190_D07	49439	49889	scaffold4190_D07-49439-49889	151	14.1369	141	0.36556	49439	49674	6.80123	69	49448	49889	7.33569	204	scaffold4190_D07-49439-49889	promoter-TSS (Gh_D07G2457.1)	-683	Gh_D07G2457.1	Gh_D07G2457	Name=SEC16B;description=Protein transport protein SEC16B homolog
D03	8426656	8426923	D03-8426656-8426923	151	14.122	74	0.36556	8426656	8426923	7.88013	67	8426667	8426894	6.2419	70	D03-8426656-8426923	promoter-TSS (Gh_D03G0499.1)	-181	Gh_D03G0499.1	Gh_D03G0499	Name=ITPK1;description=Inositol-tetrakisphosphate 1-kinase 1
D11	30938048	30938548	D11-30938048-30938548	151	14.122	201	0.36556	30938051	30938548	7.88013	192	30938048	30938304	6.2419	207	D11-30938048-30938548	promoter-TSS (Gh_D11G2120.1)	-71	Gh_D11G2120.1	Gh_D11G2120	Name=DDB_G0289029;description=IST1-like protein
D06	61538409	61538626	D06-61538409-61538626	151	14.1097	131	0.36556	61538411	61538626	7.38763	100	61538409	61538620	6.72204	160	D06-61538409-61538626	promoter-TSS (Gh_D06G1994.1)	-740	Gh_D06G1994.1	Gh_D06G1994	Name=At1g12280;description=Probable disease resistance protein At1g12280
D01	53247726	53248088	D01-53247726-53248088	151	14.0883	188	0.36556	53247736	53248025	7.4191	170	53247726	53248088	6.66917	196	D01-53247726-53248088	promoter-TSS (Gh_D01G1692.1)	-439	Gh_D01G1692.1	Gh_D01G1692	;
A08	4950	5237	A08-4950-5237	151	14.0602	185	0.36556	5019	5219	5.41759	125	4950	5237	8.64263	177	A08-4950-5237	promoter-TSS (Gh_A08G0001.1)	-823	Gh_A08G0001.1	Gh_A08G0001	Name=DOF3.6;description=Dof zinc finger protein DOF3.6
A08	6535072	6535439	A08-6535072-6535439	151	14.0602	129	0.36556	6535072	6535322	5.41759	126	6535111	6535439	8.64263	93	A08-6535072-6535439	promoter-TSS (Gh_A08G0478.1)	-349	Gh_A08G0478.1	Gh_A08G0478	;
scaffold4157_D06	17290	17563	scaffold4157_D06-17290-17563	151	14.0602	126	0.36556	17290	17539	5.41759	101	17315	17563	8.64263	127	scaffold4157_D06-17290-17563	promoter-TSS (Gh_D06G2358.1)	-279	Gh_D06G2358.1	Gh_D06G2358	Name=ELF4;description=Protein EARLY FLOWERING 4
scaffold4198_D07	23690	23919	scaffold4198_D07-23690-23919	151	14.0443	129	0.36556	23690	23896	5.98977	159	23694	23919	8.05455	95	scaffold4198_D07-23690-23919	promoter-TSS (Gh_D07G2467.1)	-215	Gh_D07G2467.1	Gh_D07G2467	;
A09	2906565	2906871	A09-2906565-2906871	151	14.0312	156	0.36556	2906565	2906871	8.61854	153	2906643	2906853	5.4127	82	A09-2906565-2906871	promoter-TSS (Gh_A09G0127.1)	-467	Gh_A09G0127.1	Gh_A09G0127	Name=At1g14010;description=Transmembrane emp24 domain-containing protein p24delta7
D05	58174139	58174466	D05-58174139-58174466	151	13.9836	144	0.36556	58174177	58174383	5.67979	92	58174139	58174466	8.30378	158	D05-58174139-58174466	promoter-TSS (Gh_D05G3526.1)	259	Gh_D05G3527.1	Gh_D05G3527	Name=At3g19950;description=E3 ubiquitin-protein ligase RING1-like
D01	59175372	59175666	D01-59175372-59175666	151	13.9671	160	0.36556	59175372	59175666	6.2502	170	59175413	59175662	7.71694	109	D01-59175372-59175666	promoter-TSS (Gh_D01G2023.1)	-161	Gh_D01G2023.1	Gh_D01G2023	Name=DREB1B;description=Dehydration-responsive element-binding protein 1B
scaffold5374	13001	13281	scaffold5374-13001-13281	151	13.9435	119	0.36556	13009	13235	5.94077	94	13001	13281	8.00276	136	scaffold5374-13001-13281	promoter-TSS (Gh_Sca005374G01.1)	-295	Gh_Sca005374G01.1	Gh_Sca005374G01	Name=Uhrf1bp1l;description=UHRF1-binding protein 1-like
scaffold2287_A09	67497	67901	scaffold2287_A09-67497-67901	151	13.941	261	0.36556	67497	67901	7.53996	295	67643	67838	6.40103	81	scaffold2287_A09-67497-67901	promoter-TSS (Gh_A09G2331.1)	-927	Gh_A09G2331.1	Gh_A09G2331	Name=p20;description=Uncharacterized N-acetyltransferase p20
A10	80423004	80423312	A10-80423004-80423312	151	13.9342	152	0.36556	80423011	80423290	5.63037	136	80423004	80423312	8.30378	161	A10-80423004-80423312	promoter-TSS (Gh_A10G1472.1)	-554	Gh_A10G1472.1	Gh_A10G1472	Name=DTX55;description=Protein DETOXIFICATION 55
A08	71167879	71168133	A08-71167879-71168133	151	13.9307	129	0.36556	71167879	71168127	7.83217	126	71167900	71168133	6.09853	112	A08-71167879-71168133	promoter-TSS (Gh_A08G1019.1)	-248	Gh_A08G1019.1	Gh_A08G1019	Name=GRXS1;description=Monothiol glutaredoxin-S1
A07	9664553	9664837	A07-9664553-9664837	151	13.9027	153	0.36556	9664553	9664762	6.56701	156	9664553	9664837	7.33569	151	A07-9664553-9664837	promoter-TSS (Gh_A07G0661.1)	-215	Gh_A07G0661.1	Gh_A07G0661	;
D09	44636910	44637139	D09-44636910-44637139	151	13.8783	132	0.36556	44636931	44637139	5.87574	136	44636910	44637123	8.00257	107	D09-44636910-44637139	promoter-TSS (Gh_D09G1696.1)	-102	Gh_D09G1696.1	Gh_D09G1696	Name=OMA1;description=Mitochondrial metalloendopeptidase OMA1
D10	21925844	21926122	D10-21925844-21926122	151	13.8766	134	0.36556	21925898	21926122	6.29117	93	21925844	21926098	7.58544	121	D10-21925844-21926122	promoter-TSS (Gh_D10G1238.1)	-787	Gh_D10G1238.1	Gh_D10G1238	Name=GLX2-4;description=Probable hydroxyacylglutathione hydrolase 2, chloroplastic
A05	89570169	89570499	A05-89570169-89570499	151	13.8729	178	0.36556	89570181	89570465	6.44207	166	89570169	89570499	7.43082	178	A05-89570169-89570499	promoter-TSS (Gh_A05G3442.1)	-963	Gh_A05G3442.1	Gh_A05G3442	;
A06	102658835	102659184	A06-102658835-102659184	151	13.8353	224	0.36556	102658851	102659145	7.00747	208	102658835	102659184	6.82787	224	A06-102658835-102659184	promoter-TSS (Gh_A06G1755.1)	-1	Gh_A06G1755.1	Gh_A06G1755	;
A13	1571992	1572215	A13-1571992-1572215	151	13.8256	93	0.36556	1571992	1572215	8.551	98	1572018	1572213	5.27461	63	A13-1571992-1572215	promoter-TSS (Gh_A13G0137.1)	-984	Gh_A13G0137.1	Gh_A13G0137	Name=GA2OX1;description=Gibberellin 2-beta-dioxygenase 1
D12	2077471	2077934	D12-2077471-2077934	151	13.8225	232	0.36556	2077471	2077837	8.6779	219	2077625	2077934	5.14463	92	D12-2077471-2077934	promoter-TSS (Gh_D12G0163.1)	-967	Gh_D12G0163.1	Gh_D12G0163	Name=MADS27;description=MADS-box transcription factor 27
A12	1650074	1650721	A12-1650074-1650721	151	13.8138	130	0.36556	1650095	1650387	6.61174	109	1650074	1650721	7.20208	130	A12-1650074-1650721	promoter-TSS (Gh_A12G0117.1)	-518	Gh_A12G0117.1	Gh_A12G0117	Name=PSD2;description=Phosphatidylserine decarboxylase proenzyme 2
D04	49808441	49808845	D04-49808441-49808845	151	13.7888	235	0.36556	49808551	49808845	4.9588	175	49808441	49808790	8.83004	186	D04-49808441-49808845	promoter-TSS (Gh_D04G1758.1)	-791	Gh_D04G1758.1	Gh_D04G1758	;
D08	138762	139111	D08-138762-139111	151	13.7351	221	0.36556	138892	139111	4.13234	100	138762	139077	9.60278	213	D08-138762-139111	promoter-TSS (Gh_D08G0006.1)	-586	Gh_D08G0006.1	Gh_D08G0006	;
A11	6842565	6843137	A11-6842565-6843137	151	13.7116	431	0.36556	6842799	6843065	5.2085	198	6842565	6843137	8.50307	431	A11-6842565-6843137	promoter-TSS (Gh_A11G0703.1)	-483	Gh_A11G0703.1	Gh_A11G0703	Name=MEFG2;description=Elongation factor G-2, mitochondrial
D05	21703983	21704256	D05-21703983-21704256	151	13.7115	170	0.36556	21703993	21704256	7.19447	167	21703983	21704220	6.517	164	D05-21703983-21704256	promoter-TSS (Gh_D05G2259.1)	-450	Gh_D05G2259.1	Gh_D05G2259	Name=AAP3;description=Amino acid permease 3
D05	4751882	4752352	D05-4751882-4752352	151	13.7114	331	0.36556	4751882	4752352	6.09169	331	4752075	4752347	7.61969	138	D05-4751882-4752352	promoter-TSS (Gh_D05G0586.1)	-739	Gh_D05G0586.1	Gh_D05G0586	Name=ZFP3;description=Zinc finger protein 3
A07	25833850	25834427	A07-25833850-25834427	151	13.6793	489	0.36556	25834122	25834427	5.55782	214	25833850	25834400	8.12149	492	A07-25833850-25834427	promoter-TSS (Gh_A07G1170.1)	-387	Gh_A07G1170.1	Gh_A07G1170	Name=PHIP;description=PH-interacting protein
A01	8449451	8449722	A01-8449451-8449722	151	13.6644	124	0.36556	8449468	8449701	6.10724	107	8449451	8449722	7.5572	124	A01-8449451-8449722	promoter-TSS (Gh_A01G0529.1)	-588	Gh_A01G0529.1	Gh_A01G0529	;
D11	1908480	1908732	D11-1908480-1908732	151	13.6542	97	0.36556	1908480	1908716	8.37264	89	1908511	1908732	5.28161	75	D11-1908480-1908732	promoter-TSS (Gh_D11G0227.1)	-187	Gh_D11G0227.1	Gh_D11G0227	Name=CPK3;description=Calcium-dependent protein kinase 3
D01	2849242	2849536	D01-2849242-2849536	151	13.6419	181	0.36556	2849242	2849536	7.88013	209	2849275	2849508	5.76175	120	D01-2849242-2849536	promoter-TSS (Gh_D01G0291.1)	-817	Gh_D01G0291.1	Gh_D01G0291	Name=NCED1;description=9-cis-epoxycarotenoid dioxygenase NCED1, chloroplastic
D12	54327041	54327347	D12-54327041-54327347	151	13.6295	175	0.36556	54327067	54327347	7.38763	155	54327041	54327305	6.2419	169	D12-54327041-54327347	promoter-TSS (Gh_D12G2128.1)	-378	Gh_D12G2128.1	Gh_D12G2128	Name=At4g17550;description=Putative glycerol-3-phosphate transporter 4
scaffold3977_D04	16175	16412	scaffold3977_D04-16175-16412	151	13.6295	146	0.36556	16195	16412	7.38763	120	16175	16380	6.2419	153	scaffold3977_D04-16175-16412	promoter-TSS (Gh_D04G2005.1)	-757	Gh_D04G2005.1	Gh_D04G2005	Name=SMR3;description=Cyclin-dependent protein kinase inhibitor SMR3
D10	18273181	18273484	D10-18273181-18273484	151	13.6172	117	0.36556	18273215	18273484	6.89512	86	18273181	18273420	6.72204	115	D10-18273181-18273484	promoter-TSS (Gh_D10G1132.1)	-699	Gh_D10G1132.1	Gh_D10G1132	Name=PXC2;description=Leucine-rich repeat receptor-like protein kinase PXC2
A06	69136109	69136506	A06-69136109-69136506	151	13.6048	170	0.36556	69136109	69136437	6.40261	123	69136124	69136506	7.20219	203	A06-69136109-69136506	promoter-TSS (Gh_A06G1110.1)	-339	Gh_A06G1110.1	Gh_A06G1110	Name=DOF5.3;description=Dof zinc finger protein DOF5.3
A11	71928293	71928559	A11-71928293-71928559	151	13.6048	77	0.36556	71928301	71928496	6.40261	62	71928293	71928559	7.20219	85	A11-71928293-71928559	promoter-TSS (Gh_A11G2160.1)	-415	Gh_A11G2160.1	Gh_A11G2160	Name=At1g08570;description=Thioredoxin-like 1-1, chloroplastic
A11	14231918	14232276	A11-14231918-14232276	151	13.5924	201	0.36556	14231918	14232276	5.9101	196	14232034	14232228	7.68234	90	A11-14231918-14232276	promoter-TSS (Gh_A11G1164.1)	-311	Gh_A11G1164.1	Gh_A11G1164	Name=AUX28;description=Auxin-induced protein AUX28
A07	57506562	57506827	A07-57506562-57506827	151	13.5462	142	0.36556	57506562	57506757	6.62642	159	57506564	57506827	6.91982	124	A07-57506562-57506827	promoter-TSS (Gh_A07G1565.1)	290	Gh_A07G1566.1	Gh_A07G1566	Name=Dis3;description=Exosome complex exonuclease RRP44
A08	101522423	101522677	A08-101522423-101522677	151	13.5449	153	0.36556	101522450	101522651	5.87574	115	101522423	101522677	7.66913	164	A08-101522423-101522677	promoter-TSS (Gh_A08G2037.1)	-346	Gh_A08G2037.1	Gh_A08G2037	;
A05	15754727	15755072	A05-15754727-15755072	151	13.543	93	0.36556	15754802	15755072	3.94007	18	15754727	15754957	9.60292	93	A05-15754727-15755072	promoter-TSS (Gh_A05G1545.1)	74	Gh_A05G1545.1	Gh_A05G1545	;
A11	4228263	4228668	A11-4228263-4228668	151	13.543	220	0.36556	4228370	4228571	3.94007	79	4228263	4228668	9.60292	255	A11-4228263-4228668	promoter-TSS (Gh_A11G0449.1)	79	Gh_A11G0449.1	Gh_A11G0449	Name=RPL26A;description=60S ribosomal protein L26-1
A01	94462130	94462390	A01-94462130-94462390	151	13.5049	173	0.36556	94462130	94462371	7.24733	176	94462167	94462390	6.25754	133	A01-94462130-94462390	promoter-TSS (Gh_A01G1637.1)	-600	Gh_A01G1637.1	Gh_A01G1637	Name=ATK4;description=Kinesin-4
D12	5173666	5173976	D12-5173666-5173976	151	13.4863	134	0.36556	5173723	5173918	6.59746	60	5173666	5173976	6.88889	151	D12-5173666-5173976	promoter-TSS (Gh_D12G0350.1)	-355	Gh_D12G0350.1	Gh_D12G0350	;
D05	57669936	57670180	D05-57669936-57670180	151	13.4398	91	0.36556	57669936	57670180	8.29516	127	57669946	57670163	5.14463	45	D05-57669936-57670180	promoter-TSS (Gh_D05G3502.1)	-72	Gh_D05G3502.1	Gh_D05G3502	Name=At4g27270;description=Probable NAD(P)H dehydrogenase (quinone) FQR1-like 1
A01	1770423	1770811	A01-1770423-1770811	151	13.428	189	0.36556	1770477	1770811	7.42597	127	1770423	1770735	6.00207	198	A01-1770423-1770811	promoter-TSS (Gh_A01G0177.1)	2	Gh_A01G0177.1	Gh_A01G0177	Name=MRS2-2;description=Magnesium transporter MRS2-2
D02	6456517	6456837	D02-6456517-6456837	151	13.405	133	0.36556	6456517	6456813	5.78527	113	6456597	6456837	7.61969	74	D02-6456517-6456837	promoter-TSS (Gh_D02G0487.1)	-93	Gh_D02G0487.1	Gh_D02G0487	Name=At4g15470;description=BI1-like protein
scaffold2297_A09	68041	68401	scaffold2297_A09-68041-68401	151	13.3875	162	0.36556	68122	68401	5.78527	111	68041	68252	7.6022	133	scaffold2297_A09-68041-68401	promoter-TSS (Gh_A09G2380.1)	-148	Gh_A09G2380.1	Gh_A09G2380	Name=ODO1;description=Protein ODORANT1
A07	32624253	32624574	A07-32624253-32624574	151	13.3746	133	0.36556	32624337	32624574	5.37204	41	32624253	32624537	8.00257	141	A07-32624253-32624574	promoter-TSS (Gh_A07G1329.1)	-442	Gh_A07G1329.1	Gh_A07G1329	Name=NAD-ME2;description=NAD-dependent malic enzyme 2, mitochondrial
A05	15748067	15748321	A05-15748067-15748321	151	13.2974	167	0.36556	15748082	15748303	5.78129	152	15748067	15748321	7.5161	167	A05-15748067-15748321	promoter-TSS (Gh_A05G1544.1)	-182	Gh_A05G1544.1	Gh_A05G1544	;
D08	50516720	50517059	D08-50516720-50517059	151	13.2974	110	0.36556	50516778	50517059	5.78129	101	50516720	50517007	7.5161	61	D08-50516720-50517059	promoter-TSS (Gh_D08G1598.1)	-996	Gh_D08G1598.1	Gh_D08G1598	Name=DTX43;description=Protein DETOXIFICATION 43
A01	93103506	93103814	A01-93103506-93103814	151	13.2494	163	0.36556	93103579	93103814	4.04671	101	93103506	93103810	9.20266	153	A01-93103506-93103814	promoter-TSS (Gh_A01G1582.1)	-530	Gh_A01G1582.1	Gh_A01G1582	Name=Jade3;description=Protein Jade-3
D12	50681266	50681539	D12-50681266-50681539	151	13.2291	157	0.36556	50681285	50681539	7.23275	143	50681266	50681496	5.99633	153	D12-50681266-50681539	promoter-TSS (Gh_D12G1815.1)	58	Gh_D12G1815.1	Gh_D12G1815	Name=Klhdc3;description=Kelch domain-containing protein 3
D11	52382224	52382539	D11-52382224-52382539	151	13.2236	113	0.36556	52382253	52382539	6.22137	120	52382224	52382421	7.00225	77	D11-52382224-52382539	promoter-TSS (Gh_D11G2540.1)	-532	Gh_D11G2540.1	Gh_D11G2540	Name=At4g26100;description=Casein kinase I isoform delta-like
D11	2738373	2738715	D11-2738373-2738715	151	13.1617	180	0.36556	2738373	2738649	7.88013	155	2738490	2738715	5.28161	89	D11-2738373-2738715	promoter-TSS (Gh_D11G0316.1)	31	Gh_D11G0316.1	Gh_D11G0316	description=(-)-isopiperitenol/(-)-carveol dehydrogenase, mitochondrial ;
A05	15370408	15370843	A05-15370408-15370843	151	13.1494	303	0.36556	15370408	15370771	7.38763	275	15370456	15370843	5.76175	283	A05-15370408-15370843	promoter-TSS (Gh_A05G1502.1)	-376	Gh_A05G1502.1	Gh_A05G1502	Name=PUB4;description=U-box domain-containing protein 4
A11	22400383	22400744	A11-22400383-22400744	151	13.137	265	0.36556	22400400	22400706	6.89512	228	22400383	22400744	6.2419	286	A11-22400383-22400744	promoter-TSS (Gh_A11G1551.1)	-238	Gh_A11G1551.1	Gh_A11G1551	Name=POX2;description=Proline dehydrogenase 2, mitochondrial
D06	6735157	6735438	D06-6735157-6735438	151	13.137	166	0.36556	6735188	6735396	6.89512	82	6735157	6735438	6.2419	219	D06-6735157-6735438	promoter-TSS (Gh_D06G0470.1)	-149	Gh_D06G0470.1	Gh_D06G0470	;
D11	50910907	50911291	D11-50910907-50911291	151	13.1323	183	0.36556	50910907	50911178	5.53011	181	50910922	50911291	7.6022	171	D11-50910907-50911291	promoter-TSS (Gh_D11G2496.1)	-755	Gh_D11G2496.1	Gh_D11G2496	Name=GLP6;description=Germin-like protein subfamily 1 member 13
A06	89050109	89050592	A06-89050109-89050592	151	13.1247	318	0.36556	89050360	89050592	6.40261	99	89050109	89050480	6.72204	286	A06-89050109-89050592	promoter-TSS (Gh_A06G1235.1)	-53	Gh_A06G1235.1	Gh_A06G1235	Name=serinc;description=Probable serine incorporator
A11	91687975	91688310	A11-91687975-91688310	151	13.1247	127	0.36556	91687988	91688310	6.40261	118	91687975	91688281	6.72204	123	A11-91687975-91688310	promoter-TSS (Gh_A11G2830.1)	-209	Gh_A11G2830.1	Gh_A11G2830	Name=DGD1;description=Digalactosyldiacylglycerol synthase 1, chloroplastic
D08	54940289	54940510	D08-54940289-54940510	151	13.1247	113	0.36556	54940299	54940505	6.40261	92	54940289	54940510	6.72204	124	D08-54940289-54940510	promoter-TSS (Gh_D08G1812.1)	-567	Gh_D08G1812.1	Gh_D08G1812	description=Transcription factor MYB1R1 ;
D10	50219604	50219880	D10-50219604-50219880	151	13.1213	141	0.36556	50219604	50219879	4.9588	116	50219630	50219880	8.16248	141	D10-50219604-50219880	promoter-TSS (Gh_D10G1781.1)	17	Gh_D10G1781.1	Gh_D10G1781	Name=PHYB;description=Phytochrome B
A07	34876221	34876676	A07-34876221-34876676	151	13.0999	216	0.36556	34876221	34876530	5.41759	201	34876235	34876676	7.68234	217	A07-34876221-34876676	promoter-TSS (Gh_A07G1367.1)	-685	Gh_A07G1367.1	Gh_A07G1367	Name=SEC16B;description=Protein transport protein SEC16B homolog
A12	64645159	64645457	A12-64645159-64645457	151	13.0942	136	0.36556	64645159	64645402	7.94953	113	64645167	64645457	5.14463	152	A12-64645159-64645457	promoter-TSS (Gh_A12G1124.1)	-454	Gh_A12G1124.1	Gh_A12G1124	Name=WRKY65;description=Probable WRKY transcription factor 65
A09	68077081	68077322	A09-68077081-68077322	151	13.0737	124	0.36556	68077110	68077322	6.78582	128	68077081	68077314	6.28788	92	A09-68077081-68077322	promoter-TSS (Gh_A09G1487.1)	-329	Gh_A09G1487.1	Gh_A09G1487	;
D10	41759077	41759326	D10-41759077-41759326	151	13.0544	118	0.36556	41759106	41759326	5.37204	100	41759077	41759315	7.68234	108	D10-41759077-41759326	promoter-TSS (Gh_D10G1559.1)	-583	Gh_D10G1559.1	Gh_D10G1559	Name=MYB4;description=Myb-related protein Myb4
A02	80345747	80346164	A02-80345747-80346164	151	13.0267	287	0.36556	80345747	80346164	7.02497	295	80345843	80346132	6.00174	183	A02-80345747-80346164	promoter-TSS (Gh_A02G1443.1)	-916	Gh_A02G1443.1	Gh_A02G1443	Name=ACR1;description=ACT domain-containing protein ACR1
D13	45715743	45716008	D13-45715743-45716008	151	13.0267	128	0.36556	45715790	45716008	7.02497	84	45715743	45715980	6.00174	126	D13-45715743-45716008	promoter-TSS (Gh_D13G1462.1)	-672	Gh_D13G1462.1	Gh_D13G1462	;
A05	24854503	24854807	A05-24854503-24854807	151	13.0233	130	0.36556	24854506	24854804	6.77105	142	24854503	24854807	6.25226	115	A05-24854503-24854807	promoter-TSS (Gh_A05G2168.1)	-388	Gh_A05G2168.1	Gh_A05G2168	Name=PLDDELTA;description=Phospholipase D delta
D01	53301696	53301958	D01-53301696-53301958	151	12.9942	86	0.36556	53301717	53301958	7.25464	65	53301696	53301941	5.73953	86	D01-53301696-53301958	promoter-TSS (Gh_D01G1694.1)	-341	Gh_D01G1694.1	Gh_D01G1694	;
D07	5505907	5506232	D07-5505907-5506232	151	12.9759	91	0.36556	5505907	5506164	7.28527	58	5506002	5506232	5.69063	30	D07-5505907-5506232	promoter-TSS (Gh_D07G0495.1)	-310	Gh_D07G0495.1	Gh_D07G0495	Name=ACR4;description=ACT domain-containing protein ACR4
A02	301299	301591	A02-301299-301591	151	12.9701	136	0.36556	301299	301591	6.59746	84	301377	301580	6.37267	110	A02-301299-301591	promoter-TSS (Gh_A02G0045.1)	-257	Gh_A02G0045.1	Gh_A02G0045	Name=CIPK14;description=CBL-interacting serine/threonine-protein kinase 14
A11	1593616	1593930	A11-1593616-1593930	151	12.9511	126	0.36556	1593616	1593930	7.94953	126	1593628	1593848	5.00161	115	A11-1593616-1593930	promoter-TSS (Gh_A11G0169.1)	-293	Gh_A11G0169.1	Gh_A11G0169	Name=fray2;description=Serine/threonine-protein kinase fray2
scaffold1928_A08	5971	6416	scaffold1928_A08-5971-6416	151	12.9205	218	0.36556	5971	6295	6.1985	228	6074	6416	6.72204	106	scaffold1928_A08-5971-6416	promoter-TSS (Gh_A08G2343.1)	-382	Gh_A08G2343.1	Gh_A08G2343	Name=DTX21;description=Protein DETOXIFICATION 21
A09	104045	104697	A09-104045-104697	151	12.8797	358	0.36556	104045	104560	6.74483	362	104336	104697	6.13487	63	A09-104045-104697	promoter-TSS (Gh_A09G0005.1)	-89	Gh_A09G0005.1	Gh_A09G0005	Name=CHS;description=Chalcone synthase
D11	48948936	48949281	D11-48948936-48949281	151	12.7984	164	0.36556	48948936	48949281	8.62053	150	48948972	48949182	4.17784	142	D11-48948936-48949281	promoter-TSS (Gh_D11G2435.1)	-851	Gh_D11G2435.1	Gh_D11G2435	Name=At1g09620;description=Leucine--tRNA ligase, cytoplasmic
D01	14865197	14865644	D01-14865197-14865644	151	12.7835	274	0.36556	14865307	14865619	7.03147	148	14865197	14865644	5.75208	290	D01-14865197-14865644	promoter-TSS (Gh_D01G0900.1)	-718	Gh_D01G0900.1	Gh_D01G0900	;
A11	2853353	2853738	A11-2853353-2853738	151	12.7714	202	0.36556	2853353	2853738	4.92544	205	2853417	2853682	7.84592	135	A11-2853353-2853738	promoter-TSS (Gh_A11G0308.1)	-139	Gh_A11G0308.1	Gh_A11G0308	Name=UPTG2;description=Alpha-1,4-glucan-protein synthase [UDP-forming] 2
scaffold4734	134267	134596	scaffold4734-134267-134596	151	12.748	206	0.36556	134267	134596	7.80653	167	134325	134555	4.94144	187	scaffold4734-134267-134596	promoter-TSS (Gh_Sca004734G03.1)	-186	Gh_Sca004734G03.1	Gh_Sca004734G03	Name=MFT;description=Protein MOTHER of FT and TF 1
D05	7102232	7102481	D05-7102232-7102481	151	12.7454	111	0.36556	7102234	7102450	5.55782	91	7102232	7102481	7.18755	129	D05-7102232-7102481	promoter-TSS (Gh_D05G0851.1)	-671	Gh_D05G0851.1	Gh_D05G0851	Name=spk-1;description=Serine/threonine-protein kinase spk-1
scaffold1352_A06	53665	53948	scaffold1352_A06-53665-53948	151	12.7142	172	0.36556	53738	53948	6.09169	88	53665	53943	6.62253	183	scaffold1352_A06-53665-53948	promoter-TSS (Gh_A06G2045.1)	-65	Gh_A06G2045.1	Gh_A06G2045	Name=EBF1;description=EIN3-binding F-box protein 1
A05	16180496	16180792	A05-16180496-16180792	151	12.6816	159	0.36556	16180496	16180771	7.88013	145	16180589	16180792	4.80146	81	A05-16180496-16180792	promoter-TSS (Gh_A05G1578.1)	-188	Gh_A05G1578.1	Gh_A05G1578	Name=At1g20180;description=UPF0496 protein At1g20180
A05	8054059	8054504	A05-8054059-8054504	151	12.6692	149	0.36556	8054059	8054504	7.38763	227	8054105	8054349	5.28161	25	A05-8054059-8054504	promoter-TSS (Gh_A05G0797.1)	-239	Gh_A05G0797.1	Gh_A05G0797	;
A09	70172809	70173032	A09-70172809-70173032	151	12.6569	112	0.36556	70172809	70173010	6.89512	95	70172810	70173032	5.76175	129	A09-70172809-70173032	promoter-TSS (Gh_A09G1661.1)	-339	Gh_A09G1661.1	Gh_A09G1661	Name=ACBP2;description=Acyl-CoA-binding domain-containing protein 2
D07	51840998	51841379	D07-51840998-51841379	151	12.6569	152	0.36556	51840998	51841231	6.89512	137	51841132	51841379	5.76175	34	D07-51840998-51841379	promoter-TSS (Gh_D07G2145.1)	-84	Gh_D07G2145.1	Gh_D07G2145	Name=LBD16;description=LOB domain-containing protein 16
scaffold4168_D07	94929	95225	scaffold4168_D07-94929-95225	151	12.6569	169	0.36556	94929	95225	6.89512	169	94932	95173	5.76175	166	scaffold4168_D07-94929-95225	promoter-TSS (Gh_D07G2375.1)	-630	Gh_D07G2375.1	Gh_D07G2375	;
D08	1645214	1645523	D08-1645214-1645523	151	12.6445	178	0.36556	1645278	1645523	6.40261	120	1645214	1645481	6.2419	173	D08-1645214-1645523	promoter-TSS (Gh_D08G0178.1)	-338	Gh_D08G0178.1	Gh_D08G0178	Name=Ythdf2;description=YTH domain-containing family protein 2
D09	33764165	33764429	D09-33764165-33764429	151	12.6445	115	0.36556	33764203	33764429	6.40261	70	33764165	33764401	6.2419	122	D09-33764165-33764429	promoter-TSS (Gh_D09G0867.1)	-234	Gh_D09G0867.1	Gh_D09G0867	Name=NDA1;description=Internal alternative NAD(P)H-ubiquinone oxidoreductase A1, mitochondrial
scaffold1016_A04	48487	48947	scaffold1016_A04-48487-48947	151	12.6395	224	0.36556	48487	48947	8.37264	198	48669	48945	4.26681	69	scaffold1016_A04-48487-48947	promoter-TSS (Gh_A04G1445.1)	-287	Gh_A04G1445.1	Gh_A04G1445	Name=VRN1;description=B3 domain-containing transcription factor VRN1
A11	14829712	14829939	A11-14829712-14829939	151	12.6321	116	0.36556	14829712	14829933	5.9101	121	14829731	14829939	6.72204	92	A11-14829712-14829939	promoter-TSS (Gh_A11G1202.1)	-262	Gh_A11G1202.1	Gh_A11G1202	Name=ADF6;description=Actin-depolymerizing factor 6
A03	3207669	3207890	A03-3207669-3207890	151	12.6266	84	0.36556	3207669	3207877	7.02497	66	3207673	3207890	5.60162	99	A03-3207669-3207890	promoter-TSS (Gh_A03G0211.1)	83	Gh_A03G0211.1	Gh_A03G0211	;
A08	97756545	97756828	A08-97756545-97756828	151	12.6198	152	0.36556	97756545	97756824	5.41759	137	97756610	97756828	7.20219	102	A08-97756545-97756828	promoter-TSS (Gh_A08G1769.1)	-228	Gh_A08G1769.1	Gh_A08G1769	Name=UBL5;description=Ubiquitin-like protein 5
D05	3266699	3267018	D05-3266699-3267018	151	12.6198	216	0.36556	3266699	3266997	5.41759	248	3266746	3267018	7.20219	137	D05-3266699-3267018	promoter-TSS (Gh_D05G0394.1)	-658	Gh_D05G0394.1	Gh_D05G0394	Name=C1;description=Anthocyanin regulatory C1 protein
scaffold1010_A04	70316	70594	scaffold1010_A04-70316-70594	151	12.6198	122	0.36556	70367	70594	5.41759	70	70316	70586	7.20219	123	scaffold1010_A04-70316-70594	promoter-TSS (Gh_A04G1416.1)	-463	Gh_A04G1416.1	Gh_A04G1416	Name=At5g43530;description=Putative SWI/SNF-related matrix-associated actin-dependent regulator of chromatin subfamily A member 3-like 3
A03	56796773	56797357	A03-56796773-56797357	151	12.616	246	0.36556	56796923	56797243	3.62075	127	56796773	56797357	8.99521	215	A03-56796773-56797357	promoter-TSS (Gh_A03G0885.1)	-970	Gh_A03G0885.1	Gh_A03G0885	Name=EXPA15;description=Expansin-A15
D11	20230759	20231217	D11-20230759-20231217	151	12.6074	177	0.36556	20230875	20231217	4.92508	61	20230759	20231142	7.68234	177	D11-20230759-20231217	promoter-TSS (Gh_D11G1794.1)	-973	Gh_D11G1794.1	Gh_D11G1794	Name=VHA-c2;description=V-type proton ATPase subunit c2
D01	54155454	54155860	D01-54155454-54155860	151	12.5813	198	0.36556	54155474	54155852	5.49015	178	54155454	54155860	7.09112	198	D01-54155454-54155860	promoter-TSS (Gh_D01G1739.1)	552	Gh_D01G1740.1	Gh_D01G1740	;
A12	61178485	61178782	A12-61178485-61178782	151	12.5742	141	0.36556	61178544	61178782	5.37204	103	61178485	61178731	7.20219	121	A12-61178485-61178782	promoter-TSS (Gh_A12G0997.1)	-370	Gh_A12G0997.1	Gh_A12G0997	Name=ADNT1;description=Mitochondrial adenine nucleotide transporter ADNT1
A05	77692877	77693256	A05-77692877-77693256	151	12.5594	145	0.36556	77692877	77693256	7.12893	145	77692939	77693217	5.43044	83	A05-77692877-77693256	promoter-TSS (Gh_A05G3030.1)	-382	Gh_A05G3030.1	Gh_A05G3030	Name=PP2CA;description=Protein phosphatase 2C 37
D06	17998994	17999235	D06-17998994-17999235	151	12.5583	84	0.36556	17998996	17999235	5.78527	107	17998994	17999203	6.77305	60	D06-17998994-17999235	promoter-TSS (Gh_D06G0907.1)	-230	Gh_D06G0907.1	Gh_D06G0907	Name=At1g68400;description=Probable leucine-rich repeat receptor-like protein kinase At1g68400
D09	46034860	46035118	D09-46034860-46035118	151	12.5324	139	0.36556	46034884	46035118	5.53011	118	46034860	46035096	7.00225	137	D09-46034860-46035118	promoter-TSS (Gh_D09G1847.1)	-483	Gh_D09G1847.1	Gh_D09G1847	Name=ACR8;description=ACT domain-containing protein ACR8
D10	46748548	46748837	D10-46748548-46748837	151	12.5288	163	0.36556	46748563	46748837	6.34781	148	46748548	46748796	6.18103	163	D10-46748548-46748837	promoter-TSS (Gh_D10G1684.1)	-654	Gh_D10G1684.1	Gh_D10G1684	Name=SNF4;description=Sucrose nonfermenting 4-like protein
scaffold3867_D02	67471	67740	scaffold3867_D02-67471-67740	151	12.5145	98	0.36556	67471	67693	5.94077	110	67476	67740	6.57369	81	scaffold3867_D02-67471-67740	promoter-TSS (Gh_D02G2436.1)	-820	Gh_D02G2436.1	Gh_D02G2436	Name=TRB1;description=Telomere repeat-binding factor 1
A05	2990464	2990817	A05-2990464-2990817	151	12.3985	178	0.36556	2990519	2990727	4.79631	98	2990464	2990817	7.6022	203	A05-2990464-2990817	promoter-TSS (Gh_A05G0262.1)	-261	Gh_A05G0262.1	Gh_A05G0262	Name=ERF017;description=Ethylene-responsive transcription factor ERF017
D12	38917901	38918228	D12-38917901-38918228	151	12.395	177	0.36556	38917901	38918228	6.1531	226	38917901	38918141	6.2419	128	D12-38917901-38918228	promoter-TSS (Gh_D12G1167.1)	-672	Gh_D12G1167.1	Gh_D12G1167	Name=GULLO6;description=Probable L-gulonolactone oxidase 6
D05	12511131	12511754	D05-12511131-12511754	151	12.3808	409	0.36556	12511131	12511754	7.12893	398	12511438	12511718	5.2519	114	D05-12511131-12511754	promoter-TSS (Gh_D05G1406.1)	-364	Gh_D05G1406.1	Gh_D05G1406	Name=E1-BETA-2;description=Pyruvate dehydrogenase E1 component subunit beta-3, chloroplastic
D11	8861113	8861573	D11-8861113-8861573	151	12.3616	187	0.36556	8861236	8861573	5.34729	100	8861113	8861357	7.01428	152	D11-8861113-8861573	promoter-TSS (Gh_D11G1010.1)	-524	Gh_D11G1010.1	Gh_D11G1010	description=Vestitone reductase ;
D11	6818596	6819307	D11-6818596-6819307	151	12.3553	119	0.36556	6818596	6818899	3.30587	3	6818778	6819307	9.04946	54	D11-6818596-6819307	promoter-TSS (Gh_D11G0792.1)	-241	Gh_D11G0792.1	Gh_D11G0792	Name=Syncrip;description=Heterogeneous nuclear ribonucleoprotein Q
scaffold3787_D02	4168	4506	scaffold3787_D02-4168-4506	151	12.3119	141	0.36556	4176	4470	5.9101	77	4168	4506	6.40185	197	scaffold3787_D02-4168-4506	promoter-TSS (Gh_D02G2392.1)	-297	Gh_D02G2392.1	Gh_D02G2392	Name=SUC2;description=Sucrose transport protein SUC2
D05	27608382	27608610	D05-27608382-27608610	151	12.296	98	0.36556	27608382	27608610	7.72301	93	27608409	27608610	4.573	76	D05-27608382-27608610	promoter-TSS (Gh_D05G2652.1)	-298	Gh_D05G2652.1	Gh_D05G2652	;
D07	51499818	51500287	D07-51499818-51500287	151	12.2669	204	0.36556	51499820	51500103	4.13234	48	51499818	51500287	8.13459	359	D07-51499818-51500287	promoter-TSS (Gh_D07G2124.1)	-388	Gh_D07G2124.1	Gh_D07G2124	Name=AUX22D;description=Auxin-induced protein 22D
D12	32969743	32969986	D12-32969743-32969986	151	12.2417	126	0.36556	32969759	32969986	5.99493	101	32969743	32969951	6.24681	135	D12-32969743-32969986	promoter-TSS (Gh_D12G0921.1)	-104	Gh_D12G0921.1	Gh_D12G0921	;
D06	63058154	63058487	D06-63058154-63058487	151	12.2265	167	0.36556	63058165	63058487	7.02497	139	63058154	63058446	5.2015	185	D06-63058154-63058487	promoter-TSS (Gh_D06G2120.1)	-188	Gh_D06G2120.1	Gh_D06G2120	Name=CAB7;description=Chlorophyll a-b binding protein 7, chloroplastic
scaffold3404_A12	220934	221271	scaffold3404_A12-220934-221271	151	12.2226	190	0.36556	220999	221194	5.3071	136	220934	221271	6.91548	180	scaffold3404_A12-220934-221271	promoter-TSS (Gh_A12G2677.1)	-291	Gh_A12G2677.1	Gh_A12G2677	Name=SP1L2;description=Protein SPIRAL1-like 2
D11	58912343	58912658	D11-58912343-58912658	151	12.2214	231	0.36556	58912343	58912637	5.46892	229	58912382	58912658	6.75244	194	D11-58912343-58912658	promoter-TSS (Gh_D11G2885.1)	-855	Gh_D11G2886.1	Gh_D11G2886	;
A05	19001446	19002060	A05-19001446-19002060	151	12.195	440	0.36556	19001748	19002030	5.04966	121	19001446	19002060	7.14532	458	A05-19001446-19002060	promoter-TSS (Gh_A05G1811.1)	-646	Gh_A05G1811.1	Gh_A05G1811	;
D13	55102352	55102688	D13-55102352-55102688	151	12.1767	131	0.36556	55102352	55102688	6.89512	132	55102411	55102638	5.28161	71	D13-55102352-55102688	promoter-TSS (Gh_D13G1976.1)	-652	Gh_D13G1976.1	Gh_D13G1976	Name=PM25;description=Leucine aminopeptidase 1
scaffold3920_D03	1569309	1569686	scaffold3920_D03-1569309-1569686	151	12.1727	165	0.36556	1569428	1569686	7.38763	72	1569309	1569510	4.78505	140	scaffold3920_D03-1569309-1569686	promoter-TSS (Gh_D03G1725.1)	-816	Gh_D03G1725.1	Gh_D03G1725	;
A08	1482722	1483112	A08-1482722-1483112	151	12.1644	155	0.36556	1482730	1482999	6.40261	162	1482722	1483112	5.76175	141	A08-1482722-1483112	promoter-TSS (Gh_A08G0156.1)	-545	Gh_A08G0156.1	Gh_A08G0156	Name=PRK1;description=Pollen receptor-like kinase 1
A01	80319593	80319844	A01-80319593-80319844	151	12.152	108	0.36556	80319593	80319815	5.9101	100	80319630	80319844	6.2419	79	A01-80319593-80319844	promoter-TSS (Gh_A01G1313.1)	-847	Gh_A01G1313.1	Gh_A01G1313	Name=At1g67900;description=BTB/POZ domain-containing protein At1g67900
D07	41290327	41290667	D07-41290327-41290667	151	12.152	217	0.36556	41290327	41290607	5.9101	216	41290340	41290667	6.2419	206	D07-41290327-41290667	promoter-TSS (Gh_D07G1752.1)	4	Gh_D07G1752.1	Gh_D07G1752	Name=PLC5;description=Phosphoinositide phospholipase C 5
D05	15507043	15507317	D05-15507043-15507317	151	12.1519	162	0.36556	15507043	15507247	4.40452	144	15507116	15507317	7.74734	108	D05-15507043-15507317	promoter-TSS (Gh_D05G1719.1)	-174	Gh_D05G1719.1	Gh_D05G1719	;
A07	73013830	73014306	A07-73013830-73014306	151	12.1396	266	0.36556	73013949	73014306	5.41759	256	73013830	73014160	6.72204	158	A07-73013830-73014306	promoter-TSS (Gh_A07G1809.1)	-611	Gh_A07G1809.1	Gh_A07G1809	Name=AFP3;description=Ninja-family protein AFP3
A01	95513121	95513388	A01-95513121-95513388	151	12.1273	92	0.36556	95513190	95513388	4.92508	13	95513121	95513384	7.20219	102	A01-95513121-95513388	promoter-TSS (Gh_A01G1688.1)	-1	Gh_A01G1688.1	Gh_A01G1688	Name=TKPR2;description=Tetraketide alpha-pyrone reductase 2
D09	48915784	48916018	D09-48915784-48916018	151	12.1151	103	0.36556	48915785	48916018	5.46396	96	48915784	48915991	6.65111	110	D09-48915784-48916018	promoter-TSS (Gh_D09G2175.1)	-825	Gh_D09G2175.1	Gh_D09G2175	Name=At4g14450;description=Uncharacterized protein At4g14450, chloroplastic
D02	227290	227589	D02-227290-227589	151	12.1149	134	0.36556	227341	227589	4.43258	67	227290	227508	7.68234	151	D02-227290-227589	promoter-TSS (Gh_D02G0043.1)	-144	Gh_D02G0043.1	Gh_D02G0043	Name=WRKY70;description=Probable WRKY transcription factor 70
D10	5937970	5938251	D10-5937970-5938251	151	12.0954	138	0.36556	5937970	5938214	5.20647	165	5937995	5938251	6.88889	86	D10-5937970-5938251	promoter-TSS (Gh_D10G0579.1)	-266	Gh_D10G0579.1	Gh_D10G0579	Name=At1g17710;description=Inorganic pyrophosphatase 2
A09	46370665	46370959	A09-46370665-46370959	151	12.0941	101	0.36556	46370665	46370910	5.37204	91	46370718	46370959	6.72204	59	A09-46370665-46370959	promoter-TSS (Gh_A09G0557.1)	-130	Gh_A09G0557.1	Gh_A09G0557	Name=At4g14450;description=Uncharacterized protein At4g14450, chloroplastic
A04	55952273	55952643	A04-55952273-55952643	151	12.0497	181	0.36556	55952273	55952506	4.9054	118	55952430	55952643	7.14431	88	A04-55952273-55952643	promoter-TSS (Gh_A04G0861.1)	-575	Gh_A04G0861.1	Gh_A04G0861	Name=SWEET15;description=Bidirectional sugar transporter SWEET15
D03	46528605	46528956	D03-46528605-46528956	151	11.9334	174	0.36556	46528705	46528956	6.59835	79	46528605	46528910	5.33505	169	D03-46528605-46528956	promoter-TSS (Gh_D03G1647.1)	-216	Gh_D03G1647.1	Gh_D03G1647	Name=BPA1;description=Binding partner of ACD11 1
A12	8810379	8810679	A12-8810379-8810679	151	11.9264	164	0.36556	8810379	8810608	7.25827	164	8810482	8810679	4.66817	61	A12-8810379-8810679	promoter-TSS (Gh_A12G0426.1)	-728	Gh_A12G0426.1	Gh_A12G0426	Name=PID;description=Protein kinase PINOID
scaffold31694	181	555	scaffold31694-181-555	151	11.8543	256	0.36556	204	546	4.96991	232	181	555	6.88439	257	scaffold31694-181-555	promoter-TSS (Gh_Sca031694G01.1)	-106	Gh_Sca031694G01.1	Gh_Sca031694G01	Name=psbK;description=Photosystem II reaction center protein K
D08	4697266	4697519	D08-4697266-4697519	151	11.8122	101	0.36556	4697279	4697519	6.52681	71	4697266	4697472	5.28539	118	D08-4697266-4697519	promoter-TSS (Gh_D08G0447.1)	-296	Gh_D08G0447.1	Gh_D08G0447	Name=At3g62260;description=Probable protein phosphatase 2C 49
scaffold7624	879	1649	scaffold7624-879-1649	151	11.7916	472	0.36556	1179	1626	5.04721	172	879	1649	6.74438	472	scaffold7624-879-1649	promoter-TSS (Gh_Sca007624G01.1)	435	Gh_Sca007624G02.1	Gh_Sca007624G02	;
D07	43468788	43469099	D07-43468788-43469099	151	11.7089	214	0.36556	43468854	43469099	7.38763	174	43468788	43469058	4.32131	188	D07-43468788-43469099	promoter-TSS (Gh_D07G1811.1)	36	Gh_D07G1811.1	Gh_D07G1811	Name=At3g02290;description=E3 ubiquitin-protein ligase At3g02290
D06	26330691	26331262	D06-26330691-26331262	151	11.6842	305	0.36556	26330698	26331262	6.40261	467	26330691	26330901	5.28161	136	D06-26330691-26331262	promoter-TSS (Gh_D06G1140.1)	-462	Gh_D06G1140.1	Gh_D06G1140	Name=FLP2;description=Flowering-promoting factor 1-like protein 2
A09	69683108	69683404	A09-69683108-69683404	151	11.6718	139	0.36556	69683108	69683314	5.9101	108	69683162	69683404	5.76175	116	A09-69683108-69683404	promoter-TSS (Gh_A09G1610.1)	-224	Gh_A09G1610.1	Gh_A09G1610	Name=EMS1;description=Leucine-rich repeat receptor protein kinase EMS1
A11	12510011	12510255	A11-12510011-12510255	151	11.6718	115	0.36556	12510011	12510220	5.9101	95	12510025	12510255	5.76175	122	A11-12510011-12510255	promoter-TSS (Gh_A11G1077.1)	-919	Gh_A11G1077.1	Gh_A11G1077	Name=TIR1;description=Protein TRANSPORT INHIBITOR RESPONSE 1
A02	3388965	3389219	A02-3388965-3389219	151	11.6595	152	0.36556	3389021	3389219	5.41759	123	3388965	3389188	6.2419	125	A02-3388965-3389219	promoter-TSS (Gh_A02G0281.1)	-203	Gh_A02G0281.1	Gh_A02G0281	Name=CBSDUF1;description=DUF21 domain-containing protein At4g14240
A07	5539216	5539739	A07-5539216-5539739	151	11.6595	297	0.36556	5539216	5539720	5.41759	294	5539425	5539739	6.2419	91	A07-5539216-5539739	promoter-TSS (Gh_A07G0432.1)	-667	Gh_A07G0432.1	Gh_A07G0432	;
A11	77606493	77606833	A11-77606493-77606833	151	11.6595	146	0.36556	77606493	77606833	5.41759	154	77606506	77606772	6.2419	126	A11-77606493-77606833	promoter-TSS (Gh_A11G2258.1)	-809	Gh_A11G2258.1	Gh_A11G2258	Name=WRKY74;description=Probable WRKY transcription factor 74
D05	11363462	11363844	D05-11363462-11363844	151	11.6471	177	0.36556	11363611	11363844	4.92508	34	11363462	11363830	6.72204	172	D05-11363462-11363844	promoter-TSS (Gh_D05G1286.1)	-798	Gh_D05G1286.1	Gh_D05G1286	;
D05	20032433	20032988	D05-20032433-20032988	151	11.6348	241	0.36556	20032493	20032858	4.43258	30	20032433	20032988	7.20219	393	D05-20032433-20032988	promoter-TSS (Gh_D05G2140.1)	-237	Gh_D05G2140.1	Gh_D05G2140	Name=BHLH96;description=Transcription factor bHLH96
scaffold9884	3287	4153	scaffold9884-3287-4153	151	11.6009	366	0.36556	3327	4094	5.04148	330	3287	4153	6.55944	362	scaffold9884-3287-4153	promoter-TSS (Gh_Sca009884G02.1)	-589	Gh_Sca009884G02.1	Gh_Sca009884G02	Name=ndhD;description=NAD(P)H-quinone oxidoreductase chain 4, chloroplastic
D02	11407	11909	D02-11407-11909	151	11.5896	222	0.36556	11407	11909	6.25987	196	11494	11828	5.32971	162	D02-11407-11909	promoter-TSS (Gh_D02G0001.1)	-433	Gh_D02G0001.1	Gh_D02G0001	Name=PGAAIR;description=Ketol-acid reductoisomerase, chloroplastic
scaffold2743_A11	11338	11814	scaffold2743_A11-11338-11814	151	11.5345	90	0.36556	11338	11814	6.31952	90	11396	11618	5.21499	32	scaffold2743_A11-11338-11814	promoter-TSS (Gh_A11G3066.1)	-340	Gh_A11G3066.1	Gh_A11G3066	;
A13	79704187	79704517	A13-79704187-79704517	151	11.5237	112	0.36556	79704239	79704517	4.84966	70	79704187	79704402	6.67403	103	A13-79704187-79704517	promoter-TSS (Gh_A13G2026.1)	-944	Gh_A13G2026.1	Gh_A13G2026	Name=SAUR32;description=Auxin-responsive protein SAUR32
A03	7135562	7136080	A03-7135562-7136080	151	11.5198	362	0.36556	7135562	7136044	5.18448	355	7135838	7136080	6.33537	94	A03-7135562-7136080	promoter-TSS (Gh_A03G0373.1)	-40	Gh_A03G0373.1	Gh_A03G0373	Name=At2g29380;description=Probable protein phosphatase 2C 24
A07	18638117	18638412	A07-18638117-18638412	151	11.4964	94	0.36556	18638117	18638412	5.65657	139	18638125	18638319	5.83988	41	A07-18638117-18638412	promoter-TSS (Gh_A07G0981.1)	-112	Gh_A07G0981.1	Gh_A07G0981	Name=At2g38640;description=Protein LURP-one-related 8
D08	3226839	3227138	D08-3226839-3227138	151	11.4962	165	0.36556	3226839	3227138	6.59835	169	3226847	3227065	4.89785	153	D08-3226839-3227138	promoter-TSS (Gh_D08G0329.1)	-63	Gh_D08G0329.1	Gh_D08G0329	Name=At2g41900;description=Zinc finger CCCH domain-containing protein 30
A04	61006699	61007074	A04-61006699-61007074	151	11.4789	262	0.36556	61006769	61007021	5.37204	184	61006699	61007074	6.10683	270	A04-61006699-61007074	promoter-TSS (Gh_A04G1093.1)	-229	Gh_A04G1093.1	Gh_A04G1093	Name=SQE5;description=Squalene epoxidase 5
A01	89388413	89388940	A01-89388413-89388940	151	11.4	227	0.36556	89388413	89388940	6.1985	276	89388449	89388713	5.2015	143	A01-89388413-89388940	promoter-TSS (Gh_A01G1449.1)	-512	Gh_A01G1449.1	Gh_A01G1449	;
A09	67133759	67134080	A09-67133759-67134080	151	11.2676	133	0.36556	67133759	67134080	4.54557	40	67133803	67134055	6.72204	182	A09-67133759-67134080	promoter-TSS (Gh_A09G1402.1)	-591	Gh_A09G1402.1	Gh_A09G1402	;
A13	75842183	75842417	A13-75842183-75842417	151	11.2493	124	0.36556	75842183	75842383	4.6007	147	75842186	75842417	6.64863	99	A13-75842183-75842417	promoter-TSS (Gh_A13G1689.1)	-316	Gh_A13G1689.1	Gh_A13G1689	;
D11	5650987	5651282	D11-5650987-5651282	151	11.1847	169	0.36556	5651079	5651282	6.61174	96	5650987	5651264	4.573	150	D11-5650987-5651282	promoter-TSS (Gh_D11G0650.1)	-484	Gh_D11G0650.1	Gh_D11G0650	Name=PAR1;description=Transcription factor PAR1
A04	45467304	45467544	A04-45467304-45467544	151	11.1793	90	0.36556	45467343	45467544	5.41759	69	45467304	45467500	5.76175	73	A04-45467304-45467544	promoter-TSS (Gh_A04G0679.1)	-193	Gh_A04G0679.1	Gh_A04G0679	;
A12	14754819	14755148	A12-14754819-14755148	151	11.1742	133	0.36556	14754886	14755126	4.83885	52	14754819	14755148	6.33537	148	A12-14754819-14755148	promoter-TSS (Gh_A12G0587.1)	-163	Gh_A12G0587.1	Gh_A12G0587	Name=LPPE2;description=Lipid phosphate phosphatase epsilon 2, chloroplastic
D13	53847538	53847834	D13-53847538-53847834	151	11.1715	125	0.36556	53847538	53847834	6.09169	90	53847617	53847825	5.07979	81	D13-53847538-53847834	promoter-TSS (Gh_D13G1873.1)	-191	Gh_D13G1873.1	Gh_D13G1873	;
A12	80301231	80301647	A12-80301231-80301647	151	11.167	204	0.36556	80301231	80301478	4.92508	79	80301437	80301647	6.2419	124	A12-80301231-80301647	promoter-TSS (Gh_A12G1776.1)	-259	Gh_A12G1776.1	Gh_A12G1776	Name=PABN2;description=Polyadenylate-binding protein 2
A13	75790707	75790956	A13-75790707-75790956	151	11.167	118	0.36556	75790707	75790914	4.92508	151	75790724	75790956	6.2419	69	A13-75790707-75790956	promoter-TSS (Gh_A13G1683.1)	-821	Gh_A13G1683.1	Gh_A13G1683	Name=GG3;description=Guanine nucleotide-binding protein subunit gamma 3
A12	82644895	82645333	A12-82644895-82645333	151	11.1546	176	0.36556	82644895	82645333	4.43258	19	82645015	82645302	6.72204	213	A12-82644895-82645333	promoter-TSS (Gh_A12G1985.1)	-175	Gh_A12G1985.1	Gh_A12G1985	Name=PVA12;description=Vesicle-associated protein 1-2
scaffold32_A01	12332	12547	scaffold32_A01-12332-12547	151	10.9783	137	0.36556	12332	12547	6.91757	160	12332	12542	4.06075	115	scaffold32_A01-12332-12547	promoter-TSS (Gh_A01G2030.1)	55	Gh_A01G2030.1	Gh_A01G2030	;
D11	26455306	26455634	D11-26455306-26455634	151	10.9008	173	0.36556	26455307	26455634	4.61171	271	26455306	26455511	6.2891	75	D11-26455306-26455634	promoter-TSS (Gh_D11G2004.1)	-5	Gh_D11G2004.1	Gh_D11G2004	Name=SBT1.7;description=Subtilisin-like protease SBT1.7
D04	32952906	32953287	D04-32952906-32953287	151	10.8367	230	0.36556	32952906	32953192	7.16261	126	32952949	32953287	3.67408	291	D04-32952906-32953287	promoter-TSS (Gh_D04G1024.1)	-277	Gh_D04G1024.1	Gh_D04G1024	description=Embryonic protein DC-8 ;
scaffold4399_D10	40843	41084	scaffold4399_D10-40843-41084	151	10.8072	113	0.36556	40843	41084	5.47969	113	40856	41084	5.32755	100	scaffold4399_D10-40843-41084	promoter-TSS (Gh_D10G2490.1)	-128	Gh_D10G2490.1	Gh_D10G2490	Name=CYP90A1;description=Cytochrome P450 90A1
D13	29732900	29733177	D13-29732900-29733177	151	10.7782	67	0.36556	29732900	29733164	4.75402	66	29732913	29733177	6.02422	55	D13-29732900-29733177	promoter-TSS (Gh_D13G1071.1)	-464	Gh_D13G1071.1	Gh_D13G1071	Name=At1g08570;description=Thioredoxin-like 1-1, chloroplastic
scaffold7622	3821	4805	scaffold7622-3821-4805	151	10.7592	747	0.36556	3915	4753	5.13801	650	3821	4805	5.62116	750	scaffold7622-3821-4805	promoter-TSS (Gh_Sca007622G02.1)	-158	Gh_Sca007622G02.1	Gh_Sca007622G02	Name=petA;description=Cytochrome f
A04	9270904	9271227	A04-9270904-9271227	151	10.7116	127	0.36556	9271000	9271227	5.9101	111	9270904	9271160	4.80146	47	A04-9270904-9271227	promoter-TSS (Gh_A04G0356.1)	-151	Gh_A04G0356.1	Gh_A04G0356	Name=Pold3;description=DNA polymerase delta subunit 3
A11	78230678	78230943	A11-78230678-78230943	151	10.7116	146	0.36556	78230678	78230876	5.9101	117	78230709	78230943	4.80146	145	A11-78230678-78230943	promoter-TSS (Gh_A11G2280.1)	-265	Gh_A11G2280.1	Gh_A11G2280	Name=ERF1B;description=Ethylene-responsive transcription factor 1B
A12	929292	929522	A12-929292-929522	151	10.7075	150	0.36556	929292	929519	5.79319	149	929307	929522	4.91428	137	A12-929292-929522	promoter-TSS (Gh_A12G0066.1)	-715	Gh_A12G0066.1	Gh_A12G0066	Name=GRXS1;description=Monothiol glutaredoxin-S1
D13	42622346	42622676	D13-42622346-42622676	151	10.701	194	0.36556	42622346	42622628	4.35121	182	42622415	42622676	6.34974	137	D13-42622346-42622676	promoter-TSS (Gh_D13G1361.1)	-117	Gh_D13G1361.1	Gh_D13G1361	description=Fructose-bisphosphate aldolase, cytoplasmic isozyme 1 ;
A10	93392409	93392709	A10-93392409-93392709	151	10.6992	27	0.36556	93392409	93392613	5.41759	38	93392411	93392709	5.28161	15	A10-93392409-93392709	promoter-TSS (Gh_A10G1809.1)	-259	Gh_A10G1809.1	Gh_A10G1809	Name=At2g21430;description=Probable cysteine proteinase A494
D03	29214396	29214863	D03-29214396-29214863	151	10.6745	278	0.36556	29214396	29214716	4.43258	170	29214658	29214863	6.2419	124	D03-29214396-29214863	promoter-TSS (Gh_D03G0840.1)	-399	Gh_D03G0840.1	Gh_D03G0840	Name=B3GALT19;description=Probable beta-1,3-galactosyltransferase 19
D03	12539297	12539574	D03-12539297-12539574	151	10.6135	119	0.36556	12539352	12539574	6.1985	105	12539297	12539549	4.41502	79	D03-12539297-12539574	promoter-TSS (Gh_D03G0584.1)	-97	Gh_D03G0584.1	Gh_D03G0584	Name=Ascc1;description=Activating signal cointegrator 1 complex subunit 1
D11	4794932	4795167	D11-4794932-4795167	151	10.6112	141	0.36556	4794932	4795136	5.58179	122	4794972	4795167	5.02938	121	D11-4794932-4795167	promoter-TSS (Gh_D11G0550.1)	-306	Gh_D11G0550.1	Gh_D11G0550	;
D10	25894802	25895057	D10-25894802-25895057	151	10.5332	110	0.36556	25894802	25895057	6.1985	94	25894838	25895044	4.33473	91	D10-25894802-25895057	promoter-TSS (Gh_D10G1346.1)	-184	Gh_D10G1346.1	Gh_D10G1346	;
D11	2361370	2361866	D11-2361370-2361866	151	10.5195	332	0.36556	2361543	2361866	5.18448	173	2361370	2361833	5.33505	319	D11-2361370-2361866	promoter-TSS (Gh_D11G0276.1)	-754	Gh_D11G0276.1	Gh_D11G0276	Name=CBL1;description=Calcineurin B-like protein 1
D08	2045762	2046413	D08-2045762-2046413	151	10.5178	297	0.36556	2045762	2046141	5.79319	267	2045791	2046413	4.72464	299	D08-2045762-2046413	promoter-TSS (Gh_D08G0216.1)	-209	Gh_D08G0216.1	Gh_D08G0216	Name=TBL5;description=Protein trichome birefringence-like 5
A10	97806632	97806932	A10-97806632-97806932	151	10.5017	97	0.36556	97806655	97806877	4.25984	71	97806632	97806932	6.2419	101	A10-97806632-97806932	promoter-TSS (Gh_A10G2003.1)	-305	Gh_A10G2003.1	Gh_A10G2003	Name=UVR8;description=Ultraviolet-B receptor UVR8
D13	38145857	38146065	D13-38145857-38146065	151	10.4707	138	0.36556	38145857	38146065	5.46892	114	38145857	38146063	5.00181	162	D13-38145857-38146065	promoter-TSS (Gh_D13G1248.1)	-334	Gh_D13G1248.1	Gh_D13G1248	Name=BHLH80;description=Transcription factor bHLH80
D04	36530687	36530967	D04-36530687-36530967	151	10.4604	173	0.36556	36530687	36530957	5.2085	125	36530723	36530967	5.2519	185	D04-36530687-36530967	promoter-TSS (Gh_D04G1106.1)	-231	Gh_D04G1106.1	Gh_D04G1106	;
D08	12086641	12086946	D08-12086641-12086946	151	10.4604	139	0.36556	12086649	12086946	5.2085	133	12086641	12086890	5.2519	138	D08-12086641-12086946	promoter-TSS (Gh_D08G0774.1)	-463	Gh_D08G0774.1	Gh_D08G0774	;
A10	81988431	81988734	A10-81988431-81988734	151	10.3057	126	0.36556	81988431	81988734	4.09797	126	81988477	81988696	6.2077	80	A10-81988431-81988734	promoter-TSS (Gh_A10G1498.1)	-245	Gh_A10G1498.1	Gh_A10G1498	Name=GIS;description=Zinc finger protein GIS
A08	34090138	34090374	A08-34090138-34090374	151	10.2975	133	0.36556	34090167	34090374	5.44098	112	34090138	34090362	4.85652	125	A08-34090138-34090374	promoter-TSS (Gh_A08G0794.1)	-414	Gh_A08G0794.1	Gh_A08G0794	Name=NAA35;description=N-alpha-acetyltransferase 35, NatC auxiliary subunit
D02	41561923	41562172	D02-41561923-41562172	151	10.257	105	0.36556	41561923	41562140	4.25984	92	41561955	41562172	5.99717	86	D02-41561923-41562172	promoter-TSS (Gh_D02G1266.1)	-22	Gh_D02G1266.1	Gh_D02G1266	Name=MYB44;description=Transcription factor MYB44
D11	3071782	3072343	D11-3071782-3072343	151	10.219	393	0.36556	3071782	3072277	5.41759	330	3072140	3072343	4.80146	98	D11-3071782-3072343	promoter-TSS (Gh_D11G0359.1)	-767	Gh_D11G0359.1	Gh_D11G0359	Name=RBG3;description=Glycine-rich RNA-binding protein 3, mitochondrial
D03	23786354	23786762	D03-23786354-23786762	151	10.219	173	0.36556	23786354	23786674	5.41759	87	23786399	23786762	4.80139	214	D03-23786354-23786762	promoter-TSS (Gh_D03G0677.1)	-794	Gh_D03G0677.1	Gh_D03G0677	Name=At1g50920;description=Nucleolar GTP-binding protein 1
A03	3229558	3229874	A03-3229558-3229874	151	10.1943	185	0.36556	3229663	3229874	4.43258	109	3229558	3229812	5.76175	157	A03-3229558-3229874	promoter-TSS (Gh_A03G0212.1)	-984	Gh_A03G0212.1	Gh_A03G0212	Name=EXO70B1;description=Exocyst complex component EXO70B1
D08	60718365	60718708	D08-60718365-60718708	151	10.1943	161	0.36556	60718365	60718616	4.43258	135	60718447	60718708	5.76175	106	D08-60718365-60718708	promoter-TSS (Gh_D08G2135.1)	-350	Gh_D08G2135.1	Gh_D08G2135	;
A01	79707144	79707501	A01-79707144-79707501	151	10.1735	174	0.36556	79707144	79707456	5.37204	123	79707265	79707501	4.80146	104	A01-79707144-79707501	promoter-TSS (Gh_A01G1311.1)	-440	Gh_A01G1311.1	Gh_A01G1311	Name=XERICO;description=Probable E3 ubiquitin-protein ligase XERICO
A13	60472424	60472784	A13-60472424-60472784	151	10.1617	132	0.36556	60472447	60472784	4.49321	109	60472424	60472624	5.66849	132	A13-60472424-60472784	promoter-TSS (Gh_A13G1067.1)	-437	Gh_A13G1067.1	Gh_A13G1067	Name=CTPS1;description=CTP synthase 1
D12	49498882	49499142	D12-49498882-49499142	151	10.0352	168	0.36556	49498882	49499090	3.31321	160	49498941	49499142	6.72204	118	D12-49498882-49499142	promoter-TSS (Gh_D12G1737.1)	-405	Gh_D12G1737.1	Gh_D12G1737	;
A04	51011102	51011428	A04-51011102-51011428	151	9.90162	133	0.36556	51011102	51011302	5.24515	72	51011166	51011428	4.65647	130	A04-51011102-51011428	promoter-TSS (Gh_A04G0754.1)	-782	Gh_A04G0754.1	Gh_A04G0754	Name=CAC3;description=Acetyl-coenzyme A carboxylase carboxyl transferase subunit alpha, chloroplastic
A05	18760730	18760993	A05-18760730-18760993	151	9.79474	121	0.36556	18760792	18760993	5.67979	103	18760730	18760926	4.11495	78	A05-18760730-18760993	promoter-TSS (Gh_A05G1781.1)	-747	Gh_A05G1781.1	Gh_A05G1781	Name=At1g47056;description=F-box protein At1g47056
A07	26783607	26783905	A07-26783607-26783905	151	9.75951	134	0.36556	26783700	26783905	4.86879	51	26783607	26783819	4.89072	125	A07-26783607-26783905	promoter-TSS (Gh_A07G1200.1)	-688	Gh_A07G1200.1	Gh_A07G1200	Name=IAA30;description=Auxin-responsive protein IAA30
D05	18174598	18174975	D05-18174598-18174975	151	9.74574	255	0.36556	18174598	18174922	4.65766	270	18174724	18174975	5.08808	114	D05-18174598-18174975	promoter-TSS (Gh_D05G1976.1)	-196	Gh_D05G1976.1	Gh_D05G1976	Name=At1g47056;description=F-box protein At1g47056
A12	82294541	82294781	A12-82294541-82294781	151	9.71419	96	0.36556	82294562	82294781	4.43258	75	82294541	82294769	5.28161	96	A12-82294541-82294781	promoter-TSS (Gh_A12G1948.1)	-342	Gh_A12G1948.1	Gh_A12G1948	Name=At4g17550;description=Putative glycerol-3-phosphate transporter 4
A12	64720708	64721618	A12-64720708-64721618	151	9.68547	116	0.36556	64720748	64721594	5.27162	60	64720708	64721618	4.41385	117	A12-64720708-64721618	promoter-TSS (Gh_A12G1135.1)	-200	Gh_A12G1135.1	Gh_A12G1135	;
D06	14340325	14340593	D06-14340325-14340593	151	9.65845	130	0.36556	14340327	14340565	3.90637	133	14340325	14340593	5.75208	125	D06-14340325-14340593	promoter-TSS (Gh_D06G0810.1)	-908	Gh_D06G0810.1	Gh_D06G0810	Name=TIFY10A;description=Protein TIFY 10A
A11	2873099	2873392	A11-2873099-2873392	151	9.61857	120	0.36556	2873099	2873392	5.55782	130	2873142	2873382	4.06075	68	A11-2873099-2873392	promoter-TSS (Gh_A11G0312.1)	-406	Gh_A11G0312.1	Gh_A11G0312	description=Isoaspartyl peptidase/L-asparaginase ;
D10	43174104	43174349	D10-43174104-43174349	151	9.6141	81	0.36556	43174104	43174334	5.34729	64	43174136	43174349	4.26681	67	D10-43174104-43174349	promoter-TSS (Gh_D10G1583.1)	-799	Gh_D10G1583.1	Gh_D10G1583	Name=RPL23A;description=60S ribosomal protein L23
A11	1442583	1443025	A11-1442583-1443025	151	9.601	220	0.36556	1442763	1443025	3.78653	167	1442583	1442988	5.81447	93	A11-1442583-1443025	promoter-TSS (Gh_A11G0148.1)	-910	Gh_A11G0148.1	Gh_A11G0148	;
D05	10439157	10439422	D05-10439157-10439422	151	9.54646	173	0.36556	10439157	10439377	4.35542	115	10439226	10439422	5.19104	162	D05-10439157-10439422	promoter-TSS (Gh_D05G1216.1)	-217	Gh_D05G1216.1	Gh_D05G1216	Name=IAA16;description=Auxin-responsive protein IAA16
A02	46479706	46479941	A02-46479706-46479941	151	9.48085	50	0.36556	46479706	46479914	3.7191	3	46479745	46479941	5.76175	59	A02-46479706-46479941	promoter-TSS (Gh_A02G1045.1)	-425	Gh_A02G1045.1	Gh_A02G1045	Name=ISPF;description=2-C-methyl-D-erythritol 2,4-cyclodiphosphate synthase, chloroplastic
A05	86678576	86678872	A05-86678576-86678872	151	9.47813	142	0.36556	86678596	86678872	3.48096	141	86678576	86678862	5.99717	124	A05-86678576-86678872	promoter-TSS (Gh_A05G3313.1)	-347	Gh_A05G3313.1	Gh_A05G3313	;
A05	7358912	7359214	A05-7358912-7359214	151	9.47167	102	0.36556	7358962	7359214	5.18448	45	7358912	7359133	4.28719	109	A05-7358912-7359214	promoter-TSS (Gh_A05G0703.1)	-699	Gh_A05G0703.1	Gh_A05G0703	Name=dsk1;description=Protein kinase dsk1
A05	1894484	1894823	A05-1894484-1894823	151	9.42951	66	0.36556	1894505	1894793	3.76057	56	1894484	1894823	5.66894	56	A05-1894484-1894823	promoter-TSS (Gh_A05G0181.1)	-229	Gh_A05G0181.1	Gh_A05G0181	Name=CDC27B;description=Cell division cycle protein 27 homolog B
D03	2590222	2590701	D03-2590222-2590701	151	9.40357	272	0.36556	2590222	2590522	3.80195	263	2590469	2590701	5.60162	34	D03-2590222-2590701	promoter-TSS (Gh_D03G0243.1)	-257	Gh_D03G0243.1	Gh_D03G0243	Name=dnaJ;description=Chaperone protein DnaJ
A05	17111874	17112215	A05-17111874-17112215	151	9.34637	122	0.36556	17111973	17112215	4.73316	24	17111874	17112181	4.61321	121	A05-17111874-17112215	promoter-TSS (Gh_A05G1650.1)	-385	Gh_A05G1650.1	Gh_A05G1650	;
D09	41639999	41640236	D09-41639999-41640236	151	9.32432	161	0.36556	41640009	41640217	4.0263	203	41639999	41640236	5.29802	109	D09-41639999-41640236	promoter-TSS (Gh_D09G1407.1)	-870	Gh_D09G1407.1	Gh_D09G1407	;
A12	32635445	32636027	A12-32635445-32636027	151	9.22168	477	0.36556	32635445	32635970	3.94007	475	32635796	32636027	5.28161	128	A12-32635445-32636027	promoter-TSS (Gh_A12G0714.1)	-595	Gh_A12G0714.1	Gh_A12G0714	Name=VQ29;description=VQ motif-containing protein 29
D05	3743458	3743856	D05-3743458-3743856	151	9.0849	206	0.36556	3743458	3743697	3.8615	136	3743521	3743856	5.2234	213	D05-3743458-3743856	promoter-TSS (Gh_D05G0467.1)	-915	Gh_D05G0467.1	Gh_D05G0467	Name=DER1;description=Derlin-1
D12	1805648	1805943	D12-1805648-1805943	151	9.07432	120	0.36556	1805693	1805926	5.00863	92	1805648	1805943	4.06569	104	D12-1805648-1805943	promoter-TSS (Gh_D12G0141.1)	-312	Gh_D12G0141.1	Gh_D12G0141	Name=POT7;description=Potassium transporter 7
D09	49443874	49444662	D09-49443874-49444662	151	9.01306	606	0.36556	49444198	49444476	4.86117	127	49443874	49444662	4.15189	761	D09-49443874-49444662	promoter-TSS (Gh_D09G2225.1)	-662	Gh_D09G2225.1	Gh_D09G2225	Name=CRY2;description=Cryptochrome-2
D08	36158456	36158730	D08-36158456-36158730	151	8.94684	118	0.36556	36158488	36158730	4.54557	86	36158456	36158706	4.40127	118	D08-36158456-36158730	promoter-TSS (Gh_D08G1155.1)	-952	Gh_D08G1155.1	Gh_D08G1155	Name=At2g39510;description=WAT1-related protein At2g39510
A10	49301405	49301771	A10-49301405-49301771	151	8.89448	210	0.36556	49301405	49301771	4.49321	150	49301478	49301771	4.40127	198	A10-49301405-49301771	promoter-TSS (Gh_A10G1078.1)	-232	Gh_A10G1078.1	Gh_A10G1078	Name=DHAD;description=Dihydroxy-acid dehydratase, chloroplastic
D03	374357	374723	D03-374357-374723	151	8.76623	257	0.36556	374521	374723	4.35121	126	374357	374650	4.41502	225	D03-374357-374723	promoter-TSS (Gh_D03G0057.1)	-853	Gh_D03G0057.1	Gh_D03G0057	Name=At5g10080;description=Aspartic proteinase-like protein 1
A01	17810271	17810704	A01-17810271-17810704	151	8.75389	176	0.36556	17810271	17810704	4.43258	117	17810410	17810640	4.32131	96	A01-17810271-17810704	promoter-TSS (Gh_A01G0802.1)	-648	Gh_A01G0802.1	Gh_A01G0802	Name=ctps;description=CTP synthase
A13	68228127	68228398	A13-68228127-68228398	151	8.71751	165	0.36556	68228127	68228397	5.04966	105	68228169	68228398	3.66785	184	A13-68228127-68228398	promoter-TSS (Gh_A13G1311.1)	-935	Gh_A13G1311.1	Gh_A13G1311	Name=NCED1;description=9-cis-epoxycarotenoid dioxygenase NCED1, chloroplastic
scaffold6566	884	1134	scaffold6566-884-1134	151	8.52634	123	0.36556	908	1119	3.38108	91	884	1134	5.14526	132	scaffold6566-884-1134	promoter-TSS (Gh_Sca006566G01.1)	-15	Gh_Sca006566G01.1	Gh_Sca006566G01	Name=rpoA;description=DNA-directed RNA polymerase subunit alpha
A06	15623395	15623731	A06-15623395-15623731	151	8.50583	119	0.36556	15623416	15623731	4.51517	137	15623395	15623682	3.99066	80	A06-15623395-15623731	promoter-TSS (Gh_A06G0607.1)	-243	Gh_A06G0607.1	Gh_A06G0607	;
scaffold2861_A11	11466	11788	scaffold2861_A11-11466-11788	151	8.49576	78	0.36556	11473	11788	4.08074	78	11466	11748	4.41502	72	scaffold2861_A11-11466-11788	promoter-TSS (Gh_A11G3152.1)	-39	Gh_A11G3152.1	Gh_A11G3152	Name=EDA3;description=Protein EMBRYO SAC DEVELOPMENT ARREST 3, chloroplastic
D09	47942266	47942559	D09-47942266-47942559	151	8.4267	134	0.36556	47942266	47942468	4.42893	120	47942358	47942559	3.99777	57	D09-47942266-47942559	promoter-TSS (Gh_D09G2061.1)	-418	Gh_D09G2061.1	Gh_D09G2061	Name=GAUT7;description=Probable galacturonosyltransferase 7
A01	89376264	89376545	A01-89376264-89376545	151	8.32907	169	0.36556	89376302	89376545	4.14758	228	89376264	89376542	4.18149	73	A01-89376264-89376545	promoter-TSS (Gh_A01G1447.1)	-438	Gh_A01G1447.1	Gh_A01G1447	;
A10	40538142	40538345	A10-40538142-40538345	151	8.29051	132	0.36556	40538147	40538343	3.58226	127	40538142	40538345	4.70825	132	A10-40538142-40538345	promoter-TSS (Gh_A10G1037.1)	-449	Gh_A10G1037.1	Gh_A10G1037	Name=ndhD;description=NAD(P)H-quinone oxidoreductase chain 4, chloroplastic
A01	75122843	75123426	A01-75122843-75123426	151	8.26138	416	0.36556	75122843	75123407	3.94007	440	75123124	75123426	4.32131	112	A01-75122843-75123426	promoter-TSS (Gh_A01G1263.1)	-314	Gh_A01G1263.1	Gh_A01G1263	Name=PUB11;description=U-box domain-containing protein 11
A05	10160854	10161200	A05-10160854-10161200	151	8.17462	121	0.36556	10160938	10161165	4.17324	28	10160854	10161200	4.00138	130	A05-10160854-10161200	promoter-TSS (Gh_A05G1014.1)	-967	Gh_A05G1014.1	Gh_A05G1014	Name=ABCC13;description=ABC transporter C family member 13
A03	94991929	94992165	A03-94991929-94992165	151	8.16735	110	0.36556	94991929	94992165	4.93775	93	94991960	94992161	3.2296	97	A03-94991929-94992165	promoter-TSS (Gh_A03G1482.1)	-745	Gh_A03G1482.1	Gh_A03G1482	Name=ABCB19;description=ABC transporter B family member 19
scaffold1220_A05	45259	45542	scaffold1220_A05-45259-45542	151	8.16106	199	0.36556	45259	45542	4.49321	250	45304	45515	3.66785	103	scaffold1220_A05-45259-45542	promoter-TSS (Gh_A05G3782.1)	-485	Gh_A05G3782.1	Gh_A05G3782	Name=HSL1;description=Receptor-like protein kinase HSL1
D08	39149067	39149421	D08-39149067-39149421	151	8.00376	161	0.36556	39149081	39149402	3.56768	139	39149067	39149421	4.43608	170	D08-39149067-39149421	promoter-TSS (Gh_D08G1212.1)	50	Gh_D08G1212.1	Gh_D08G1212	;
scaffold7858	1097	1546	scaffold7858-1097-1546	151	7.92034	206	0.36556	1097	1508	4.4593	214	1161	1546	3.46104	135	scaffold7858-1097-1546	promoter-TSS (Gh_Sca007858G01.1)	82	Gh_Sca007858G01.1	Gh_Sca007858G01	Name=UVRAG;description=UV radiation resistance-associated gene protein
D09	10651956	10652432	D09-10651956-10652432	151	7.88537	345	0.36556	10652156	10652432	3.31321	98	10651956	10652418	4.57216	393	D09-10651956-10652432	promoter-TSS (Gh_D09G0315.1)	-245	Gh_D09G0315.1	Gh_D09G0315	Name=At5g63260;description=Zinc finger CCCH domain-containing protein 67
D05	16381520	16381760	D05-16381520-16381760	151	7.87283	79	0.36556	16381532	16381743	3.01401	45	16381520	16381760	4.85882	101	D05-16381520-16381760	promoter-TSS (Gh_D05G1805.1)	-410	Gh_D05G1805.1	Gh_D05G1805	Name=WAT1;description=Protein WALLS ARE THIN 1
D01	18930682	18930919	D01-18930682-18930919	151	7.71093	70	0.36556	18930682	18930891	3.70955	56	18930701	18930919	4.00138	65	D01-18930682-18930919	promoter-TSS (Gh_D01G1032.1)	-220	Gh_D01G1032.1	Gh_D01G1032	;
scaffold23337	274	636	scaffold23337-274-636	151	7.61358	95	0.36556	309	563	3.54698	57	274	636	4.0666	99	scaffold23337-274-636	promoter-TSS (Gh_Sca023337G01.1)	-300	Gh_Sca023337G01.1	Gh_Sca023337G01	;
scaffold1251_A06	145621	145965	scaffold1251_A06-145621-145965	151	7.37115	167	0.36556	145722	145965	3.9414	152	145621	145902	3.42975	81	scaffold1251_A06-145621-145965	promoter-TSS (Gh_A06G1842.1)	-448	Gh_A06G1842.1	Gh_A06G1842	Name=CKX5;description=Cytokinin dehydrogenase 5
D02	134317	134763	D02-134317-134763	151	7.28873	135	0.36556	134317	134568	3.44756	124	134454	134763	3.84117	10	D02-134317-134763	promoter-TSS (Gh_D02G0026.1)	-345	Gh_D02G0026.1	Gh_D02G0026	Name=At2g38610;description=KH domain-containing protein At2g38610
A05	33893078	33893628	A05-33893078-33893628	151	7.28534	299	0.36556	33893395	33893628	3.92432	13	33893078	33893489	3.36102	269	A05-33893078-33893628	promoter-TSS (Gh_A05G2506.1)	-931	Gh_A05G2506.1	Gh_A05G2506	Name=NAC078;description=NAC domain-containing protein 78
D10	39261370	39261801	D10-39261370-39261801	151	7.24105	264	0.36556	39261370	39261771	4.15054	153	39261568	39261801	3.09051	177	D10-39261370-39261801	promoter-TSS (Gh_D10G1523.1)	-401	Gh_D10G1523.1	Gh_D10G1523	;
A01	32506119	32506868	A01-32506119-32506868	151	7.12093	360	0.36556	32506119	32506540	3.78653	292	32506389	32506868	3.3344	158	A01-32506119-32506868	promoter-TSS (Gh_A01G1025.1)	-786	Gh_A01G1025.1	Gh_A01G1025	Name=FH20;description=Formin-like protein 20
D08	52874279	52874499	D08-52874279-52874499	151	7.11621	120	0.36556	52874279	52874481	2.86467	115	52874301	52874499	4.25154	103	D08-52874279-52874499	promoter-TSS (Gh_D08G1689.1)	-808	Gh_D08G1689.1	Gh_D08G1689	Name=DPM2;description=Dolichol phosphate-mannose biosynthesis regulatory protein
D01	54880423	54880750	D01-54880423-54880750	151	6.80858	135	0.36556	54880426	54880643	3.44756	126	54880423	54880750	3.36102	142	D01-54880423-54880750	promoter-TSS (Gh_D01G1783.1)	-295	Gh_D01G1783.1	Gh_D01G1783	Name=TCP8;description=Transcription factor TCP8
D10	30767826	30768123	D10-30767826-30768123	151	6.80291	80	0.36556	30767865	30768123	3.80195	41	30767826	30768084	3.00096	80	D10-30767826-30768123	promoter-TSS (Gh_D10G1432.1)	-270	Gh_D10G1432.1	Gh_D10G1432	Name=DHAD;description=Dihydroxy-acid dehydratase, chloroplastic
scaffold2309_A09	16741	17028	scaffold2309_A09-16741-17028	151	6.75722	136	0.36556	16749	17015	3.28547	128	16741	17028	3.47175	136	scaffold2309_A09-16741-17028	promoter-TSS (Gh_A09G2464.1)	423	Gh_A09G2463.1	Gh_A09G2463	Name=accD;description=Acetyl-coenzyme A carboxylase carboxyl transferase subunit beta, chloroplastic
A03	2289408	2290179	A03-2289408-2290179	151	6.44789	284	0.36556	2289628	2290169	2.79407	64	2289408	2290179	3.65382	285	A03-2289408-2290179	promoter-TSS (Gh_A03G0150.1)	37	Gh_A03G0149.1	Gh_A03G0149	Name=rpoC2;description=DNA-directed RNA polymerase subunit beta''
scaffold2309_A09	23889	24367	scaffold2309_A09-23889-24367	151	5.99724	313	0.36556	23889	24367	3.51329	318	24137	24341	2.48395	60	scaffold2309_A09-23889-24367	promoter-TSS (Gh_A09G2466.1)	-741	Gh_A09G2466.1	Gh_A09G2466	Name=rps3;description=30S ribosomal protein S3, chloroplastic
A09	59219201	59219823	A09-59219201-59219823	151	5.96753	425	0.36556	59219250	59219774	2.55966	382	59219201	59219823	3.40787	419	A09-59219201-59219823	promoter-TSS (Gh_A09G0960.1)	-701	Gh_A09G0960.1	Gh_A09G0960	Name=psbH;description=Photosystem II reaction center protein H
A01	61019435	61019748	A01-61019435-61019748	151	5.79016	152	0.36556	61019442	61019748	2.54638	174	61019435	61019748	3.24378	124	A01-61019435-61019748	promoter-TSS (Gh_A01G1187.1)	-655	Gh_A01G1187.1	Gh_A01G1187	Name=ndhD;description=NAD(P)H-quinone oxidoreductase chain 4, chloroplastic
scaffold5646	8154	8609	scaffold5646-8154-8609	151	5.53872	88	0.36556	8154	8609	2.51771	94	8157	8607	3.02101	80	scaffold5646-8154-8609	promoter-TSS (Gh_Sca005646G04.1)	-302	Gh_Sca005646G04.1	Gh_Sca005646G04	Name=ndhJ;description=NAD(P)H-quinone oxidoreductase subunit J, chloroplastic
scaffold1815_A07	184771	184999	scaffold1815_A07-184771-184999	151	5.46008	158	0.36556	184771	184999	2.9589	159	184771	184979	2.50118	158	scaffold1815_A07-184771-184999	promoter-TSS (Gh_A07G2189.1)	-840	Gh_A07G2189.1	Gh_A07G2189	Name=atpB;description=ATP synthase subunit beta, chloroplastic
scaffold33008	223	919	scaffold33008-223-919	151	5.39369	185	0.36556	244	832	2.33623	150	223	919	3.05746	199	scaffold33008-223-919	promoter-TSS (Gh_Sca033008G01.1)	-46	Gh_Sca033008G01.1	Gh_Sca033008G01	Name=petB;description=Cytochrome b6
scaffold3970_D04	1182515	1182928	scaffold3970_D04-1182515-1182928	151	5.08194	225	0.36556	1182538	1182915	2.21296	203	1182515	1182928	2.86898	225	scaffold3970_D04-1182515-1182928	promoter-TSS (Gh_D04G1978.1)	-818	Gh_D04G1978.1	Gh_D04G1978	Name=ndhJ;description=NAD(P)H-quinone oxidoreductase subunit J, chloroplastic
scaffold3564_A13	179275	179544	scaffold3564_A13-179275-179544	151	5.02008	117	0.36556	179288	179541	2.46217	117	179275	179544	2.55791	105	scaffold3564_A13-179275-179544	promoter-TSS (Gh_A13G2229.1)	-723	Gh_A13G2229.1	Gh_A13G2229	Name=psbH;description=Photosystem II reaction center protein H
scaffold6566	273	546	scaffold6566-273-546	151	4.91164	99	0.36556	288	514	2.19996	81	273	546	2.71168	102	scaffold6566-273-546	promoter-TSS (Gh_Sca006566G01.1)	-614	Gh_Sca006566G01.1	Gh_Sca006566G01	Name=rpoA;description=DNA-directed RNA polymerase subunit alpha
A06	63953401	63953669	A06-63953401-63953669	151	4.8884	142	0.36556	63953401	63953669	2.63322	143	63953405	63953636	2.25518	137	A06-63953401-63953669	promoter-TSS (Gh_A06G1069.1)	-682	Gh_A06G1069.1	Gh_A06G1069	Name=psaA;description=Photosystem I P700 chlorophyll a apoprotein A1
A12	83775639	83776490	A12-83775639-83776490	151	4.83941	479	0.36556	83775708	83776225	1.97138	408	83775639	83776490	2.86803	482	A12-83775639-83776490	promoter-TSS (Gh_A12G2093.1)	-757	Gh_A12G2093.1	Gh_A12G2093	Name=psbH;description=Photosystem II reaction center protein H
scaffold5820	11005	11857	scaffold5820-11005-11857	151	4.76536	600	0.36556	11010	11723	2.05068	609	11005	11857	2.71468	586	scaffold5820-11005-11857	promoter-TSS (Gh_Sca005820G02.1)	-126	Gh_Sca005820G02.1	Gh_Sca005820G02	;
scaffold7527	6624	7776	scaffold7527-6624-7776	151	4.76498	1002	0.36556	6996	7769	2.06024	636	6624	7776	2.70474	997	scaffold7527-6624-7776	promoter-TSS (Gh_Sca007527G05.1)	-373	Gh_Sca007527G05.1	Gh_Sca007527G05	Name=rps11;description=30S ribosomal protein S11, chloroplastic
D01	2964202	2965130	D01-2964202-2965130	151	4.72538	692	0.36556	2964376	2965130	1.58212	516	2964202	2964984	3.14326	182	D01-2964202-2965130	promoter-TSS (Gh_D01G0297.1)	-169	Gh_D01G0297.1	Gh_D01G0297	Name=rpoB;description=DNA-directed RNA polymerase subunit beta
A05	7460677	7461249	A05-7460677-7461249	151	4.61745	435	0.36556	7460677	7461249	2.35374	435	7460741	7461231	2.26371	371	A05-7460677-7461249	promoter-TSS (Gh_A05G0712.1)	-760	Gh_A05G0712.1	Gh_A05G0712	Name=rpoC2;description=DNA-directed RNA polymerase subunit beta''
A01	33821989	33822384	A01-33821989-33822384	151	4.52737	277	0.36556	33822160	33822384	2.61159	148	33821989	33822315	1.91578	235	A01-33821989-33822384	promoter-TSS (Gh_A01G1054.1)	-498	Gh_A01G1054.1	Gh_A01G1054	;
D04	37826329	37826549	D04-37826329-37826549	151	4.48157	115	0.36556	37826329	37826530	2.22381	106	37826346	37826549	2.25776	107	D04-37826329-37826549	promoter-TSS (Gh_D04G1158.1)	-735	Gh_D04G1158.1	Gh_D04G1158	;
A12	83769536	83770302	A12-83769536-83770302	151	4.15686	197	0.36556	83769542	83770234	1.90148	192	83769536	83770302	2.25538	197	A12-83769536-83770302	promoter-TSS (Gh_A12G2092.1)	-468	Gh_A12G2091.1	Gh_A12G2091	Name=rps11;description=30S ribosomal protein S11, chloroplastic
D08	39148434	39148799	D08-39148434-39148799	151	4.06789	241	0.36556	39148459	39148777	1.89542	218	39148434	39148799	2.17247	239	D08-39148434-39148799	promoter-TSS (Gh_D08G1212.1)	140	Gh_D08G1211.1	Gh_D08G1211	Name=psaB;description=Photosystem I P700 chlorophyll a apoprotein A2
scaffold5537	13032	13932	scaffold5537-13032-13932	151	4.06632	387	0.36556	13358	13851	1.80542	77	13032	13932	2.2609	371	scaffold5537-13032-13932	promoter-TSS (Gh_Sca005537G05.1)	-14	Gh_Sca005537G05.1	Gh_Sca005537G05	;
scaffold2309_A09	18174	18421	scaffold2309_A09-18174-18421	151	4.06089	134	0.36556	18174	18401	2.01248	107	18189	18421	2.04841	147	scaffold2309_A09-18174-18421	promoter-TSS (Gh_A09G2465.1)	20	Gh_A09G2465.1	Gh_A09G2465	Name=psbK;description=Photosystem II reaction center protein K
scaffold7035	4095	4417	scaffold7035-4095-4417	151	4.05514	110	0.36556	4142	4353	1.73892	51	4095	4417	2.31622	123	scaffold7035-4095-4417	promoter-TSS (Gh_Sca007035G02.1)	-194	Gh_Sca007035G02.1	Gh_Sca007035G02	Name=psbC;description=Photosystem II CP43 reaction center protein
A08	10100580	10101164	A08-10100580-10101164	151	4.04094	430	0.36556	10100580	10101138	1.54537	388	10100585	10101164	2.49557	468	A08-10100580-10101164	promoter-TSS (Gh_A08G0578.1)	-189	Gh_A08G0578.1	Gh_A08G0578	Name=rps11;description=30S ribosomal protein S11, chloroplastic
scaffold10487	4541	4800	scaffold10487-4541-4800	151	4.03717	71	0.36556	4541	4800	2.03622	73	4550	4797	2.00095	61	scaffold10487-4541-4800	promoter-TSS (Gh_Sca010487G03.1)	-365	Gh_Sca010487G03.1	Gh_Sca010487G03	Name=atpB;description=ATP synthase subunit beta, chloroplastic
A12	3318971	3319468	A12-3318971-3319468	151	4.03015	378	0.36556	3318995	3319422	1.93497	349	3318971	3319468	2.09518	384	A12-3318971-3319468	promoter-TSS (Gh_A12G0217.1)	-202	Gh_A12G0217.1	Gh_A12G0217	Name=rpl2-A;description=50S ribosomal protein L2, chloroplastic
D13	9096232	9096800	D13-9096232-9096800	151	4.02764	324	0.36556	9096232	9096800	2.73494	156	9096278	9096733	1.2927	446	D13-9096232-9096800	promoter-TSS (Gh_D13G0645.1)	-947	Gh_D13G0645.1	Gh_D13G0645	Name=rps4;description=30S ribosomal protein S4, chloroplastic
D02	35620268	35620762	D02-35620268-35620762	151	4.01071	371	0.36556	35620529	35620761	1.87996	109	35620268	35620762	2.13075	372	D02-35620268-35620762	promoter-TSS (Gh_D02G1178.1)	-9	Gh_D02G1178.1	Gh_D02G1178	Name=rps12-B;description=30S ribosomal protein S12-B, chloroplastic
A11	17324744	17325221	A11-17324744-17325221	151	4.00621	144	0.36556	17324782	17325221	1.87741	107	17324744	17324997	2.1288	143	A11-17324744-17325221	promoter-TSS (Gh_A11G1348.1)	-158	Gh_A11G1348.1	Gh_A11G1348	Name=atpB;description=ATP synthase subunit beta, chloroplastic
scaffold7527	1547	1891	scaffold7527-1547-1891	151	3.98674	217	0.36556	1612	1840	1.85239	150	1547	1891	2.13435	219	scaffold7527-1547-1891	promoter-TSS (Gh_Sca007527G03.1)	-111	Gh_Sca007527G02.1	Gh_Sca007527G02	Name=rpl2-A;description=50S ribosomal protein L2, chloroplastic
A05	7468122	7468815	A05-7468122-7468815	151	3.94139	545	0.36556	7468537	7468783	1.73809	109	7468122	7468815	2.2033	566	A05-7468122-7468815	promoter-TSS (Gh_A05G0715.1)	34	Gh_A05G0715.1	Gh_A05G0715	Name=ycf2-A;description=Protein Ycf2
D08	39186980	39187199	D08-39186980-39187199	151	3.9405	119	0.36556	39186980	39187189	1.96217	110	39186992	39187199	1.97833	116	D08-39186980-39187199	promoter-TSS (Gh_D08G1218.1)	-725	Gh_D08G1218.1	Gh_D08G1218	Name=petD;description=Cytochrome b6-f complex subunit 4
A09	59243679	59243931	A09-59243679-59243931	151	3.87039	141	0.36556	59243724	59243931	1.86314	85	59243679	59243921	2.00725	153	A09-59243679-59243931	promoter-TSS (Gh_A09G0967.1)	-996	Gh_A09G0967.1	Gh_A09G0967	Name=rps4;description=30S ribosomal protein S4, chloroplastic
D11	5853836	5854223	D11-5853836-5854223	151	3.83621	220	0.36556	5853848	5854114	1.84349	207	5853836	5854223	1.99272	222	D11-5853836-5854223	promoter-TSS (Gh_D11G0673.1)	-944	Gh_D11G0673.1	Gh_D11G0673	Name=rpl22;description=50S ribosomal protein L22, chloroplastic
D12	36489492	36489781	D12-36489492-36489781	151	3.82496	166	0.36556	36489492	36489781	1.89452	195	36489494	36489773	1.93044	136	D12-36489492-36489781	promoter-TSS (Gh_D12G1048.1)	-864	Gh_D12G1048.1	Gh_D12G1048	Name=rps18;description=30S ribosomal protein S18, chloroplastic
scaffold7622	5004	5281	scaffold7622-5004-5281	151	3.79095	101	0.36556	5026	5274	1.84527	63	5004	5281	1.94568	118	scaffold7622-5004-5281	promoter-TSS (Gh_Sca007622G02.1)	-988	Gh_Sca007622G02.1	Gh_Sca007622G02	Name=petA;description=Cytochrome f
D01	27095998	27096484	D01-27095998-27096484	151	3.78648	157	0.36556	27096078	27096441	1.69738	94	27095998	27096484	2.0891	141	D01-27095998-27096484	promoter-TSS (Gh_D01G1180.1)	-593	Gh_D01G1180.1	Gh_D01G1180	;
A12	47807856	47808137	A12-47807856-47808137	151	3.7209	130	0.36556	47807881	47808110	1.80473	121	47807856	47808137	1.91617	115	A12-47807856-47808137	promoter-TSS (Gh_A12G0817.1)	-743	Gh_A12G0816.1	Gh_A12G0816	Name=ycf2-A;description=Protein Ycf2
scaffold9318	2399	2813	scaffold9318-2399-2813	151	3.69236	89	0.36556	2419	2787	1.62348	61	2399	2813	2.06888	98	scaffold9318-2399-2813	promoter-TSS (Gh_Sca009318G01.1)	-999	Gh_Sca009318G01.1	Gh_Sca009318G01	Name=rps18;description=30S ribosomal protein S18, chloroplastic
D06	7810519	7810821	D06-7810519-7810821	151	3.66598	148	0.36556	7810583	7810821	1.71912	120	7810519	7810802	1.94686	113	D06-7810519-7810821	promoter-TSS (Gh_D06G0517.1)	-101	Gh_D06G0517.1	Gh_D06G0517	;
A05	31774734	31774996	A05-31774734-31774996	151	3.6599	62	0.36556	31774734	31774996	1.86244	41	31774748	31774995	1.79746	69	A05-31774734-31774996	promoter-TSS (Gh_A05G2446.1)	-426	Gh_A05G2446.1	Gh_A05G2446	Name=rps18;description=30S ribosomal protein S18, chloroplastic
A12	64718351	64718772	A12-64718351-64718772	151	3.65329	116	0.36556	64718351	64718546	1.73181	110	64718352	64718772	1.92148	121	A12-64718351-64718772	promoter-TSS (Gh_A12G1133.1)	-336	Gh_A12G1133.1	Gh_A12G1133	Name=psbB;description=Photosystem II CP47 reaction center protein
A03	30416900	30417208	A03-30416900-30417208	151	3.63555	162	0.36556	30416912	30417203	1.62643	140	30416900	30417208	2.00912	173	A03-30416900-30417208	promoter-TSS (Gh_A03G0730.1)	-294	Gh_A03G0730.1	Gh_A03G0730	;
A08	55583783	55584034	A08-55583783-55584034	151	3.62797	168	0.36556	55583789	55584012	1.69484	164	55583783	55584034	1.93313	166	A08-55583783-55584034	promoter-TSS (Gh_A08G0906.1)	-241	Gh_A08G0906.1	Gh_A08G0906	Name=psbA;description=Photosystem II protein D1
D08	39152009	39152489	D08-39152009-39152489	151	3.59263	307	0.36556	39152122	39152364	1.54422	194	39152009	39152489	2.04841	307	D08-39152009-39152489	promoter-TSS (Gh_D08G1213.1)	-189	Gh_D08G1213.1	Gh_D08G1213	Name=psbC;description=Photosystem II CP43 reaction center protein
A04	27371720	27372134	A04-27371720-27372134	151	3.57762	175	0.36556	27371791	27371999	1.7975	73	27371720	27372134	1.78012	206	A04-27371720-27372134	promoter-TSS (Gh_A04G0498.1)	34	Gh_A04G0498.1	Gh_A04G0498	Name=rps12-B;description=30S ribosomal protein S12-B, chloroplastic
scaffold7523	1926	2642	scaffold7523-1926-2642	151	3.57071	485	0.36556	1984	2515	1.53321	339	1926	2642	2.0375	574	scaffold7523-1926-2642	promoter-TSS (Gh_Sca007523G01.1)	-54	Gh_Sca007523G01.1	Gh_Sca007523G01	Name=rpl20;description=50S ribosomal protein L20, chloroplastic
D02	35620985	35621211	D02-35620985-35621211	151	3.51075	91	0.36556	35620985	35621211	1.71187	95	35620985	35621197	1.79888	87	D02-35620985-35621211	promoter-TSS (Gh_D02G1178.1)	-592	Gh_D02G1178.1	Gh_D02G1178	Name=rps12-B;description=30S ribosomal protein S12-B, chloroplastic
scaffold9884	4789	5532	scaffold9884-4789-5532	151	3.47896	456	0.36556	4789	5529	1.61948	454	4793	5532	1.85948	455	scaffold9884-4789-5532	promoter-TSS (Gh_Sca009884G03.1)	-420	Gh_Sca009884G03.1	Gh_Sca009884G03	Name=psaC;description=Photosystem I iron-sulfur center
A03	30389824	30390122	A03-30389824-30390122	151	3.4309	128	0.36556	30389841	30390106	1.81699	137	30389824	30390122	1.61391	103	A03-30389824-30390122	promoter-TSS (Gh_A03G0727.1)	-242	Gh_A03G0727.1	Gh_A03G0727	Name=rps12-B;description=30S ribosomal protein S12-B, chloroplastic
scaffold1648_A07	2305	2748	scaffold1648_A07-2305-2748	151	3.4195	138	0.36556	2314	2662	1.6914	123	2305	2748	1.7281	144	scaffold1648_A07-2305-2748	promoter-TSS (Gh_A07G2168.1)	-297	Gh_A07G2168.1	Gh_A07G2168	;
D06	35581833	35582194	D06-35581833-35582194	151	3.37552	118	0.36556	35581858	35582194	1.57896	111	35581833	35582086	1.79656	101	D06-35581833-35582194	promoter-TSS (Gh_D06G1266.1)	-55	Gh_D06G1266.1	Gh_D06G1266	Name=ycf2-A;description=Protein Ycf2
scaffold2309_A09	35279	35958	scaffold2309_A09-35279-35958	151	3.37489	164	0.36556	35279	35604	1.72306	163	35329	35958	1.65183	116	scaffold2309_A09-35279-35958	promoter-TSS (Gh_A09G2468.1)	92	Gh_A09G2468.1	Gh_A09G2468	Name=ycf3;description=Photosystem I assembly protein Ycf3
scaffold8679	3018	3734	scaffold8679-3018-3734	151	3.35735	251	0.36556	3153	3613	1.79204	151	3018	3734	1.56531	216	scaffold8679-3018-3734	promoter-TSS (Gh_Sca008679G02.1)	-298	Gh_Sca008679G02.1	Gh_Sca008679G02	Name=rpl2-A;description=50S ribosomal protein L2, chloroplastic
scaffold3975_D04	73311	73637	scaffold3975_D04-73311-73637	151	3.32907	176	0.36556	73340	73637	1.6779	156	73311	73629	1.65117	168	scaffold3975_D04-73311-73637	promoter-TSS (Gh_D04G2000.1)	-230	Gh_D04G2000.1	Gh_D04G2000	Name=rps12-B;description=30S ribosomal protein S12-B, chloroplastic
A12	81207363	81207812	A12-81207363-81207812	151	3.32824	249	0.36556	81207480	81207812	1.54029	138	81207363	81207791	1.78795	243	A12-81207363-81207812	promoter-TSS (Gh_A12G1864.1)	-979	Gh_A12G1864.1	Gh_A12G1864	Name=CYP76B6;description=Geraniol 8-hydroxylase
scaffold26045	158	761	scaffold26045-158-761	151	3.29062	205	0.36556	290	715	1.50424	112	158	761	1.78638	166	scaffold26045-158-761	promoter-TSS (Gh_Sca026045G01.1)	-315	Gh_Sca026045G01.1	Gh_Sca026045G01	Name=rpl2-A;description=50S ribosomal protein L2, chloroplastic
A12	47813516	47814225	A12-47813516-47814225	151	3.24727	198	0.36556	47813643	47814167	1.63131	117	47813516	47814225	1.61596	153	A12-47813516-47814225	promoter-TSS (Gh_A12G0820.1)	-262	Gh_A12G0820.1	Gh_A12G0820	Name=rpl2-A;description=50S ribosomal protein L2, chloroplastic
D08	39179354	39179592	D08-39179354-39179592	151	3.24231	70	0.36556	39179354	39179592	1.77075	79	39179356	39179571	1.47156	60	D08-39179354-39179592	promoter-TSS (Gh_D08G1216.1)	-353	Gh_D08G1216.1	Gh_D08G1216	;
A03	30439768	30440335	A03-30439768-30440335	151	3.20923	409	0.36556	30440120	30440330	1.57649	56	30439768	30440335	1.63274	410	A03-30439768-30440335	promoter-TSS (Gh_A03G0731.1)	-509	Gh_A03G0731.1	Gh_A03G0731	Name=rpl14;description=50S ribosomal protein L14, chloroplastic
A11	25241738	25242161	A11-25241738-25242161	151	3.18916	193	0.36556	25241873	25242084	1.42969	55	25241738	25242161	1.75947	196	A11-25241738-25242161	promoter-TSS (Gh_A11G1662.1)	-453	Gh_A11G1662.1	Gh_A11G1662	Name=ndhB2;description=NAD(P)H-quinone oxidoreductase subunit 2 B, chloroplastic
A11	25238299	25238775	A11-25238299-25238775	151	3.16802	159	0.36556	25238299	25238648	1.57101	149	25238300	25238775	1.59701	168	A11-25238299-25238775	promoter-TSS (Gh_A11G1660.1)	-136	Gh_A11G1660.1	Gh_A11G1660	Name=rps12-B;description=30S ribosomal protein S12-B, chloroplastic
scaffold5787	2723	3213	scaffold5787-2723-3213	151	3.15646	347	0.36556	2729	3213	1.57391	333	2723	3208	1.58255	356	scaffold5787-2723-3213	promoter-TSS (Gh_Sca005787G01.1)	-610	Gh_Sca005787G01.1	Gh_Sca005787G01	Name=psaC;description=Photosystem I iron-sulfur center
scaffold4539_D11	4730	5054	scaffold4539_D11-4730-5054	151	3.11954	126	0.36556	4754	5054	1.4806	158	4730	5049	1.63894	70	scaffold4539_D11-4730-5054	promoter-TSS (Gh_D11G3455.1)	511	Gh_D11G3456.1	Gh_D11G3456	Name=atpA;description=ATP synthase subunit alpha, chloroplastic
scaffold3564_A13	159481	159872	scaffold3564_A13-159481-159872	151	3.11225	173	0.36556	159602	159872	1.72322	60	159481	159746	1.38903	166	scaffold3564_A13-159481-159872	promoter-TSS (Gh_A13G2225.1)	63	Gh_A13G2225.1	Gh_A13G2225	Name=rps15;description=30S ribosomal protein S15, chloroplastic
scaffold14740	862	1370	scaffold14740-862-1370	151	3.10744	222	0.36556	862	1367	1.52185	225	862	1370	1.58559	219	scaffold14740-862-1370	promoter-TSS (Gh_Sca014740G01.1)	-643	Gh_Sca014740G01.1	Gh_Sca014740G01	;
A05	31773070	31773451	A05-31773070-31773451	151	3.10591	236	0.36556	31773231	31773451	1.38334	198	31773070	31773265	1.72257	114	A05-31773070-31773451	promoter-TSS (Gh_A05G2445.1)	-316	Gh_A05G2445.1	Gh_A05G2445	Name=rpl20;description=50S ribosomal protein L20, chloroplastic
scaffold7361	5250	6048	scaffold7361-5250-6048	151	3.09343	507	0.36556	5608	6048	1.60112	166	5250	6023	1.49231	490	scaffold7361-5250-6048	promoter-TSS (Gh_Sca007361G02.1)	-788	Gh_Sca007361G02.1	Gh_Sca007361G02	Name=psbB;description=Photosystem II CP47 reaction center protein
scaffold5130	14956	16162	scaffold5130-14956-16162	151	3.08434	223	0.36556	15124	15848	1.37982	114	14956	16162	1.70452	164	scaffold5130-14956-16162	promoter-TSS (Gh_Sca005130G01.1)	-133	Gh_Sca005130G01.1	Gh_Sca005130G01	Name=psbB;description=Photosystem II CP47 reaction center protein
A07	52819820	52820325	A07-52819820-52820325	151	3.06299	376	0.36556	52819847	52820325	1.61987	331	52819820	52820299	1.44312	395	A07-52819820-52820325	promoter-TSS (Gh_A07G1536.1)	-808	Gh_A07G1536.1	Gh_A07G1536	;
A11	25256879	25257209	A11-25256879-25257209	151	3.05651	62	0.36556	25256932	25257168	1.26533	0	25256879	25257209	1.79118	71	A11-25256879-25257209	promoter-TSS (Gh_A11G1663.1)	-221	Gh_A11G1663.1	Gh_A11G1663	Name=atpH;description=ATP synthase subunit c, chloroplastic
A11	17330078	17330322	A11-17330078-17330322	151	3.05488	177	0.36556	17330078	17330322	1.66802	176	17330105	17330300	1.38686	151	A11-17330078-17330322	promoter-TSS (Gh_A11G1349.1)	-908	Gh_A11G1349.1	Gh_A11G1349	Name=ycf4;description=Photosystem I assembly protein Ycf4
scaffold1477_A06	3595	3852	scaffold1477_A06-3595-3852	151	3.01161	149	0.36556	3621	3847	1.54139	162	3595	3852	1.47022	110	scaffold1477_A06-3595-3852	promoter-TSS (Gh_A06G2086.1)	-19	Gh_A06G2086.1	Gh_A06G2086	Name=psbM;description=Photosystem II reaction center protein M
scaffold15312	405	1315	scaffold15312-405-1315	151	3.00698	442	0.36556	757	1059	1.44471	196	405	1315	1.56227	336	scaffold15312-405-1315	promoter-TSS (Gh_Sca015312G01.1)	-407	Gh_Sca015312G01.1	Gh_Sca015312G01	Name=ycf2-A;description=Protein Ycf2
scaffold3551_A13	878093	878469	scaffold3551_A13-878093-878469	151	2.97161	198	0.36556	878106	878469	1.69827	220	878093	878468	1.27334	163	scaffold3551_A13-878093-878469	promoter-TSS (Gh_A13G2212.1)	-832	Gh_A13G2212.1	Gh_A13G2212	Name=atpA;description=ATP synthase subunit alpha, chloroplastic
scaffold2309_A09	6530	7066	scaffold2309_A09-6530-7066	151	2.94321	271	0.36556	6791	7066	1.50628	144	6530	7035	1.43693	138	scaffold2309_A09-6530-7066	promoter-TSS (Gh_A09G2461.1)	-655	Gh_A09G2461.1	Gh_A09G2461	Name=atpB;description=ATP synthase subunit beta, chloroplastic
D01	17204879	17205356	D01-17204879-17205356	151	2.93924	270	0.36556	17204947	17205356	1.37493	212	17204879	17205338	1.56431	260	D01-17204879-17205356	promoter-TSS (Gh_D01G0970.1)	83	Gh_D01G0970.1	Gh_D01G0970	;
scaffold1477_A06	2831	3082	scaffold1477_A06-2831-3082	151	2.93422	136	0.36556	2831	3082	1.4745	135	2831	3080	1.45972	138	scaffold1477_A06-2831-3082	promoter-TSS (Gh_A06G2086.1)	689	Gh_A06G2085.1	Gh_A06G2085	;
scaffold14837	732	1447	scaffold14837-732-1447	151	2.91848	255	0.36556	947	1243	1.36726	42	732	1447	1.55122	254	scaffold14837-732-1447	promoter-TSS (Gh_Sca014837G01.1)	-712	Gh_Sca014837G01.1	Gh_Sca014837G01	;
scaffold4865	22231	22681	scaffold4865-22231-22681	151	2.90562	167	0.36556	22264	22681	1.35488	122	22231	22680	1.55074	180	scaffold4865-22231-22681	promoter-TSS (Gh_Sca004865G03.1)	91	Gh_Sca004865G03.1	Gh_Sca004865G03	Name=ycf3;description=Photosystem I assembly protein Ycf3
A03	30382862	30383262	A03-30382862-30383262	151	2.90153	192	0.36556	30382916	30383234	1.27505	146	30382862	30383262	1.62648	184	A03-30382862-30383262	promoter-TSS (Gh_A03G0725.1)	-173	Gh_A03G0724.1	Gh_A03G0724	Name=ycf2-A;description=Protein Ycf2
scaffold5787	10860	11280	scaffold5787-10860-11280	151	2.89728	123	0.36556	10888	11227	1.38042	100	10860	11280	1.51686	118	scaffold5787-10860-11280	promoter-TSS (Gh_Sca005787G06.1)	-42	Gh_Sca005787G06.1	Gh_Sca005787G06	Name=psbA;description=Photosystem II protein D1
A09	59231543	59232127	A09-59231543-59232127	151	2.86537	401	0.36556	59231569	59232094	1.40471	386	59231543	59232127	1.46066	391	A09-59231543-59232127	promoter-TSS (Gh_A09G0963.1)	-36	Gh_A09G0963.1	Gh_A09G0963	;
scaffold7622	6820	7175	scaffold7622-6820-7175	151	2.84527	269	0.36556	6860	7175	1.50949	259	6820	7120	1.33578	239	scaffold7622-6820-7175	promoter-TSS (Gh_Sca007622G03.1)	-570	Gh_Sca007622G03.1	Gh_Sca007622G03	Name=ycf4;description=Photosystem I assembly protein Ycf4
scaffold12456	2000	2357	scaffold12456-2000-2357	151	2.83405	188	0.36556	2046	2282	1.26074	134	2000	2357	1.57331	197	scaffold12456-2000-2357	promoter-TSS (Gh_Sca012456G01.1)	48	Gh_Sca012456G01.1	Gh_Sca012456G01	Name=rps12-B;description=30S ribosomal protein S12-B, chloroplastic
A06	63954111	63954514	A06-63954111-63954514	151	2.80443	149	0.36556	63954126	63954507	1.36326	117	63954111	63954514	1.44117	166	A06-63954111-63954514	promoter-TSS (Gh_A06G1069.1)	96	Gh_A06G1069.1	Gh_A06G1069	Name=psaA;description=Photosystem I P700 chlorophyll a apoprotein A1
scaffold7527	2228	2746	scaffold7527-2228-2746	151	2.78125	161	0.36556	2280	2636	1.44866	98	2228	2746	1.33259	172	scaffold7527-2228-2746	promoter-TSS (Gh_Sca007527G03.1)	-180	Gh_Sca007527G03.1	Gh_Sca007527G03	Name=rpl22;description=50S ribosomal protein L22, chloroplastic
scaffold894_A04	176658	176922	scaffold894_A04-176658-176922	151	2.71781	79	0.36556	176658	176920	1.34409	12	176662	176922	1.37372	142	scaffold894_A04-176658-176922	promoter-TSS (Gh_A04G1373.1)	-593	Gh_A04G1373.1	Gh_A04G1373	Name=rps12-B;description=30S ribosomal protein S12-B, chloroplastic
scaffold17611	203	815	scaffold17611-203-815	151	2.65983	323	0.36556	241	779	1.33348	283	203	815	1.32635	325	scaffold17611-203-815	promoter-TSS (Gh_Sca017611G01.1)	-275	Gh_Sca017611G01.1	Gh_Sca017611G01	Name=ycf4;description=Photosystem I assembly protein Ycf4

## Sheet: Table S3
Table S3 Specific information of SNP locus in GhBES1.4 target gene
Gene ID	chr	locus	SNP	Pvalue
Gh_A01G0177.1	A01	1766749	T/A	0.06378
Gh_A01G0177.1	A01	1766924	G/A	0.02974
Gh_A01G0177.1	A01	1767524	T/A	0.01427
Gh_A01G0177.1	A01	1767575	A/G	0.0034
Gh_A01G0177.1	A01	1767735	G/A	0.07731
Gh_A01G0177.1	A01	1768050	C/G	0.05252
Gh_A01G0177.1	A01	1768508	C/T	0.01472
Gh_A01G0177.1	A01	1768736	C/A	0.00431
Gh_A01G0177.1	A01	1768778	C/T	0.00952
Gh_A01G0177.1	A01	1768970	C/T	0.01712
Gh_A01G0245.1	A01	2367820	G/A	0.08608
Gh_A01G0284.1	A01	3508890	T/C	4.6e-05
Gh_A01G0284.1	A01	3508895	A/G	1.13e-05
Gh_A01G0284.1	A01	3508899	C/T	3.5e-05
Gh_A01G0284.1	A01	3508923	T/C	3.9e-05
Gh_A01G0284.1	A01	3508943	A/T	1.07e-05
Gh_A01G0284.1	A01	3508970	G/A	1.84e-05
Gh_A01G0407.1	A01	6428894	C/T	0.00565
Gh_A01G0570.1	A01	10035069	C/T	0.00314
Gh_A01G0570.1	A01	10037298	G/C	0.01194
Gh_A01G0570.1	A01	10039202	G/C	0.01075
Gh_A01G0637.1	A01	11472032	G/A	0.00779
Gh_A01G0866.1	A01	19945538	T/C	0.00214
Gh_A01G1025.1	A01	32505489	C/T	0.00877
Gh_A01G1463.1	A01	89878113	A/G	0.03097
Gh_A01G1637.1	A01	94454822	C/T	0.000236
Gh_A01G1637.1	A01	94457596	A/G	0.00323
Gh_A01G1637.1	A01	94458818	G/A	0.01288
Gh_A01G1637.1	A01	94459550	T/C	0.00175
Gh_A01G1637.1	A01	94459620	C/T	0.00212
Gh_A01G1637.1	A01	94461197	C/A	0.00567
Gh_A01G1637.1	A01	94461321	G/T	0.00713
Gh_A01G1648.1	A01	94901517	C/G	0.000529
Gh_A01G1715.1	A01	96089099	A/G	0.0148
Gh_A01G1898.1	A01	98917689	A/G	0.01363
Gh_A01G1898.1	A01	98917753	C/T	0.05974
Gh_A01G1981.1	A01	99776135	A/G	0.05512
Gh_A02G0151.1	A02	1594810	T/C	0.02054
Gh_A02G0188.1	A02	2088456	T/A	0.01204
Gh_A02G0545.1	A02	8152694	C/T	0.00255
Gh_A02G1268.1	A02	74615388	G/A	1.04e-05
Gh_A02G1421.1	A02	79971904	G/A	0.000933
Gh_A02G1421.1	A02	79972095	G/A	0.00277
Gh_A02G1421.1	A02	79972407	C/T	0.00679
Gh_A02G1421.1	A02	79972548	G/C	0.00318
Gh_A02G1421.1	A02	79972676	A/G	0.00196
Gh_A02G1676.1	A02	83070165	A/G	0.00696
Gh_A03G0149.1	A03	2286170	C/T	0.01963
Gh_A03G0149.1	A03	2286174	C/T	0.00694
Gh_A03G0149.1	A03	2286175	C/T	0.01428
Gh_A03G0149.1	A03	2288451	A/G	0.09887
Gh_A03G0211.1	A03	3207506	C/T	0.02079
Gh_A03G0211.1	A03	3207560	C/T	0.00314
Gh_A03G0212.1	A03	3226864	T/C	0.00971
Gh_A03G0212.1	A03	3227115	A/T	0.0163
Gh_A03G0279.1	A03	4651098	T/C	0.01392
Gh_A03G0297.1	A03	4970184	C/T	0.04747
Gh_A03G0373.1	A03	7136290	T/G	0.05492
Gh_A03G0373.1	A03	7136604	G/T	0.01415
Gh_A03G0373.1	A03	7136610	G/A	0.08457
Gh_A03G0883.1	A03	56268096	A/G	0.00236
Gh_A03G0883.1	A03	56268642	C/G	8.36e-05
Gh_A03G0883.1	A03	56268904	A/T	0.00056
Gh_A03G0885.1	A03	56795729	A/T	0.00308
Gh_A03G0885.1	A03	56796025	T/C	0.000518
Gh_A03G1440.1	A03	94281235	A/G	0.08104
Gh_A03G1440.1	A03	94281314	G/C	0.06396
Gh_A03G1496.1	A03	95195471	G/A	0.09261
Gh_A03G1496.1	A03	95199168	G/T	0.05079
Gh_A03G1496.1	A03	95199183	T/C	0.08673
Gh_A03G1496.1	A03	95199250	T/C	0.00747
Gh_A03G1496.1	A03	95199762	A/C	0.02954
Gh_A03G1496.1	A03	95201334	T/C	0.02286
Gh_A03G1496.1	A03	95204258	A/C	0.01571
Gh_A03G1496.1	A03	95204931	C/T	0.04695
Gh_A03G1496.1	A03	95204991	T/C	0.00903
Gh_A03G1496.1	A03	95206270	C/T	0.06898
Gh_A03G1496.1	A03	95207641	C/T	0.04906
Gh_A03G1496.1	A03	95207659	G/A	0.09436
Gh_A03G1496.1	A03	95217122	T/G	0.04563
Gh_A03G1496.1	A03	95218063	A/G	0.01908
Gh_A03G1496.1	A03	95218255	T/G	0.03939
Gh_A03G1496.1	A03	95219794	C/A	0.05414
Gh_A03G1496.1	A03	95219986	C/G	0.03638
Gh_A03G1496.1	A03	95220639	T/C	0.00934
Gh_A03G1496.1	A03	95221356	A/G	0.04627
Gh_A03G1496.1	A03	95222836	G/C	0.00308
Gh_A03G1496.1	A03	95223255	A/G	0.0021
Gh_A03G1496.1	A03	95226424	A/C	0.01155
Gh_A03G1496.1	A03	95229352	A/C	0.01199
Gh_A03G1496.1	A03	95229440	A/C	0.03484
Gh_A03G1496.1	A03	95233722	A/G	0.000139
Gh_A03G1496.1	A03	95233958	T/C	0.00274
Gh_A03G1496.1	A03	95233959	G/A	0.00239
Gh_A03G1496.1	A03	95234172	G/A	0.09644
[truncated: 1,262 more rows]

## Sheet: Table S4
Table S4 Information on SNP locus in coding region of GhBES1.4 target gene and its resulting amino acid changes
[truncated: 513 more rows]

[truncated: 1 more sheets: Table S5]
